# Supplementary material for: Monosaccharide Binding to Synthetic Carbohydrate Receptor Microarrays
Source: J Phys Chem C Nanomater Interfaces. 2025 Nov 6;129(46):20797–808. doi: 10.1021/acs.jpcc.5c06186 (PMC12641478; doi:10.1021/acs.jpcc.5c06186)
Supplement: Supplementary file 2 [file jp5c06186_si_002.zip]

Archive with 15 entries (15 files):
- aGal2_SCR1.xyz
- aGal1_SCR1.xyz
- aMan2_SCR1.xyz
- bGlc2_SCR1.xyz
- aGal1_SCR2.xyz
- aGlc2_SCR1.xyz
- aMan1_SCR2.xyz
- bGlc1_SCR2.xyz
- aGlc1_SCR1.xyz
- bGlc1_SCR1.xyz
- bGal1_SCR2.xyz
- aMan1_SCR1.xyz
- bGal2_SCR1.xyz
- bGal1_SCR1.xyz
- aGlc1_SCR2.xyz
