# Supplementary material for: Monosaccharide Binding to Synthetic Carbohydrate Receptor Microarrays
Source: J Phys Chem C Nanomater Interfaces. 2025 Nov 6;129(46):20797–808. doi: 10.1021/acs.jpcc.5c06186 (PMC12641478; doi:10.1021/acs.jpcc.5c06186)
Supplement: Supplementary file 2 [file jp5c06186_si_002.zip › aGal2_SCR1.xyz]

182
aGal/ratio_2-1/conf_0274/pbe_ts/geometry.in.next_step
C          0.74214       -0.97398       -0.95309
C          1.68644       -1.04300       -1.99307
H          2.72022       -1.29336       -1.75850
C          1.32585       -0.83089       -3.32728
C          2.34416       -0.94295       -4.44403
H          1.84261       -1.35534       -5.33816
H          3.11624       -1.67337       -4.15369
N          3.00645        0.32802       -4.81924
C          4.43791        0.43077       -4.45952
H          2.49765        1.10181       -4.38571
H          4.83471        1.31304       -4.98831
H          4.95303       -0.43801       -4.89766
C          4.74893        0.53393       -2.99332
C          4.55064        1.69650       -2.16887
C          4.15219        3.02301       -2.42400
C          4.07659        3.92563       -1.36334
H          3.91551        3.35083       -3.43892
H          3.77484        4.95731       -1.55010
C          4.38391        3.52621       -0.04188
C          4.78154        2.22033        0.24173
H          4.30735        4.25383        0.76706
H          5.02704        1.91732        1.26096
C          4.86781        1.31667       -0.82638
N          5.24839       -0.00493       -0.84227
H          5.37483       -0.59986        0.01674
C          5.17623       -0.46739       -2.13961
H          5.45715       -1.49384       -2.36294
C         -0.00565       -0.49013       -3.61694
C         -0.96389       -0.39370       -2.60138
H         -0.29469       -0.28796       -4.65276
C         -0.58732       -0.68060       -1.28519
H         -1.31437       -0.59515       -0.47688
C         -2.38622        0.03501       -2.92294
N         -2.99172        1.01897       -2.00249
H         -3.05227       -0.84283       -2.90978
H         -2.42404        0.45702       -3.93878
H         -2.96276        0.61705       -1.05951
C         -2.36197        2.37432       -1.95718
C         -1.08929        2.45444       -1.16983
H         -3.12357        3.04710       -1.53306
H         -2.19921        2.70184       -2.99438
C         -0.92405        2.12546        0.22401
C         -1.79725        1.68596        1.23982
H         -2.86950        1.58497        1.05791
C         -1.27681        1.39394        2.49835
C          0.10037        1.53580        2.77216
H         -1.94637        1.05003        3.28959
H          0.48014        1.28323        3.76283
C          0.98682        1.97227        1.79177
C          0.46504        2.25301        0.52389
H          2.05484        2.06514        1.99166
N          1.10025        2.63979       -0.63594
C          0.17043        2.76085       -1.64373
H          2.08944        2.86769       -0.72753
H          0.48255        3.04353       -2.64503
C          1.15579       -1.24178        0.44347
C          2.46015       -0.92525        0.85588
H          3.10942       -0.38740        0.16965
C          2.92563       -1.27710        2.12362
C          2.06793       -1.97763        2.98193
H          2.44201       -2.31974        3.95183
C          0.75349       -2.27939        2.61253
C         -0.12691       -3.11305        3.54228
H         -0.84868       -2.44356        4.04019
H          0.51741       -3.51788        4.34311
N         -0.90483       -4.21316        2.98251
C         -0.19092       -5.29645        2.29639
H         -1.69741       -3.85922        2.44391
H         -0.93002       -6.09360        2.12057
H          0.53635       -5.71862        3.00990
C          0.52827       -4.98164        0.99984
C         -0.05642       -4.65025       -0.20591
H         -1.10766       -4.59185       -0.47286
N          0.91276       -4.32286       -1.13778
C          2.15532       -4.41526       -0.54678
H          0.72866       -3.86815       -2.02633
C          3.42946       -4.16588       -1.07044
C          4.52232       -4.37123       -0.23063
H          3.56258       -3.82956       -2.10016
H          5.53269       -4.18897       -0.60234
C          4.34166       -4.81417        1.09960
C          3.07211       -5.04845        1.62001
H          5.21805       -4.98191        1.72757
H          2.95358       -5.38022        2.65311
C          1.94796       -4.85167        0.79776
C          0.29813       -1.86757        1.35662
H         -0.71749       -2.12613        1.05670
C          4.34273       -0.96851        2.55082
N          5.33279       -1.51132        1.59472
H          4.50641       -1.37821        3.56751
H          4.49710        0.12322        2.62822
H          5.02451       -2.45589        1.33299
C          6.69477       -1.61070        2.16910
C          7.61597       -2.35440        1.25292
H          6.67257       -2.10766        3.16010
H          7.06682       -0.58638        2.34330
C          8.28489       -1.85836        0.07385
C          8.39533       -0.59186       -0.53250
H          7.89364        0.27812       -0.10801
C          9.14453       -0.46425       -1.69669
C          9.79920       -1.57455       -2.27190
H          9.22539        0.51138       -2.17744
H         10.37756       -1.44055       -3.18705
C          9.72627       -2.83716       -1.68883
C          8.97001       -2.96075       -0.51725
H         10.24112       -3.69360       -2.12770
N          8.72712       -4.06651        0.27900
C          7.92553       -3.69653        1.34196
H          9.11955       -4.98987        0.13700
H          7.63403       -4.42621        2.09201
C         -3.28826        4.88808        0.70825
H         -2.55920        4.09106        0.91359
O         -3.66163        5.52141        1.92775
C         -5.41435        5.16034       -0.34498
H         -5.76786        5.72448        0.54067
O         -4.38993        4.23544        0.07539
C         -2.63526        5.95349       -0.19560
H         -2.15656        5.42248       -1.03241
O         -1.58638        6.60407        0.51415
H         -1.97249        6.84052        1.38032
C         -3.67249        6.93964       -0.77099
H         -4.03233        7.59246        0.04255
O         -3.10489        7.80210       -1.75266
H         -3.08955        7.27653       -2.57693
C         -4.86711        6.17478       -1.35785
H         -5.67176        6.90516       -1.58297
O         -4.40751        5.55904       -2.56748
H         -5.07894        4.86459       -2.77162
C         -6.61046        4.36236       -0.86493
H         -7.47280        5.04703       -0.91806
H         -6.85202        3.57261       -0.13333
O         -6.43274        3.80808       -2.17529
H         -6.13054        2.86734       -2.07789
C         -3.46757        4.70668        3.10682
H         -3.53566        5.41771        3.94378
H         -2.44190        4.29802        3.09199
C         -4.46964        3.56341        3.26817
H         -4.17916        3.02154        4.18768
H         -4.34578        2.85935        2.43341
C         -5.94712        3.96955        3.34985
H         -6.55347        3.04899        3.34190
H         -6.21734        4.51407        2.43168
C         -6.31534        4.81303        4.57373
H         -7.39588        5.01419        4.60514
H         -5.80458        5.78742        4.57090
H         -6.04675        4.29934        5.51034
H         -2.95736       -2.48102       -0.19934
C         -3.97171       -2.23426        0.16726
O         -4.74295       -3.39325        0.29028
H         -6.49963       -1.71124       -0.50289
C         -5.81150       -0.84404       -0.52700
O         -4.47551       -1.31728       -0.81463
C         -3.91079       -1.52893        1.52383
H         -3.24909       -0.65409        1.39157
O         -3.36264       -2.41388        2.49642
H         -3.53508       -1.99348        3.36000
C         -5.30192       -1.03564        1.94040
H         -5.94877       -1.90972        2.11381
O         -5.21673       -0.34045        3.18993
H         -4.95504        0.57494        2.96211
C         -5.90351       -0.14789        0.84347
H         -6.97807        0.01370        1.06584
O         -5.20267        1.09742        0.91003
H         -5.30397        1.52787        0.02649
C         -6.23489        0.04333       -1.70080
H         -7.31137        0.25714       -1.60851
H         -6.08248       -0.52051       -2.63781
O         -5.55149        1.29730       -1.75183
H         -4.52726        1.15082       -1.99731
C         -4.60556       -4.33797       -0.78673
H         -3.59806       -4.23433       -1.23402
H         -5.34154       -4.10938       -1.57757
C         -4.81010       -5.73618       -0.22341
H         -4.84735       -6.44740       -1.06638
H         -5.80095       -5.77495        0.26050
C         -3.72411       -6.14943        0.77695
H         -3.64880       -5.37491        1.55628
H         -2.75017       -6.17293        0.25790
C         -3.98227       -7.51048        1.42504
H         -3.18234       -7.77266        2.13208
H         -4.03941       -8.31296        0.67316
H         -4.93019       -7.51086        1.98468
