# Supplementary material for: Monosaccharide Binding to Synthetic Carbohydrate Receptor Microarrays
Source: J Phys Chem C Nanomater Interfaces. 2025 Nov 6;129(46):20797–808. doi: 10.1021/acs.jpcc.5c06186 (PMC12641478; doi:10.1021/acs.jpcc.5c06186)
Supplement: Supplementary file 2 [file jp5c06186_si_002.zip › aGal1_SCR1.xyz]

146
aGal/ratio_1-1/conf_0158/pbe_ts/geometry.in.next_step
C          1.63904        0.01708       -0.42075
C          1.55601       -1.30950        0.03802
H          0.60305       -1.83805        0.00941
C          2.67070       -1.97847        0.54886
C          2.58232       -3.42076        1.00223
H          1.53885       -3.66708        1.25211
H          3.17174       -3.54081        1.92912
N          3.07009       -4.40670        0.01077
C          2.03231       -5.12122       -0.75614
H          3.70967       -3.93552       -0.63253
H          1.44134       -5.71295       -0.03822
H          2.56559       -5.85461       -1.38426
C          1.09465       -4.31061       -1.61096
C          1.41500       -3.59377       -2.81932
C          2.59213       -3.40784       -3.56929
C          2.55148       -2.61459       -4.71312
H          3.52877       -3.88012       -3.26543
H          3.45734       -2.46998       -5.30418
C          1.34994       -2.00032       -5.13353
C          0.16738       -2.16105       -4.40939
H          1.34352       -1.41038       -6.05261
H         -0.76322       -1.69209       -4.73559
C          0.21261       -2.95810       -3.25839
N         -0.79154       -3.28870       -2.37141
H         -1.67886       -2.74157       -2.26229
C         -0.24598       -4.07415       -1.37219
H         -0.86569       -4.39015       -0.53577
C          3.89298       -1.29053        0.61353
C          4.01591        0.02205        0.13980
H          4.76790       -1.78960        1.04376
C          2.88822        0.65409       -0.39790
H          2.98276        1.66562       -0.79340
C          5.32510        0.77549        0.29328
N          5.46568        1.64924        1.46874
H          5.48780        1.40330       -0.59507
H          6.15396        0.05002        0.32905
H          5.32084        1.12845        2.33601
C          4.72052        2.90720        1.47075
C          3.27509        2.90793        1.91302
H          4.77906        3.31657        0.44635
H          5.27086        3.62732        2.10519
C          2.39074        4.04914        1.84853
C          2.52777        5.36470        1.36473
H          3.47723        5.71220        0.95265
C          1.42641        6.21804        1.41148
C          0.19057        5.78893        1.93942
H          1.51581        7.23596        1.02991
H         -0.65190        6.48187        1.95803
C          0.02567        4.49188        2.42704
C          1.13113        3.63926        2.37206
H         -0.93223        4.14809        2.82244
N          1.25334        2.31532        2.77382
C          2.53712        1.87908        2.44782
H          0.43853        1.68891        2.81837
H          2.79896        0.83714        2.60726
C          0.42204        0.72699       -0.88090
C          0.28093        2.11545       -0.75410
H          1.08845        2.70225       -0.31290
C         -0.86336        2.77191       -1.22694
C         -1.91161        2.01331       -1.76025
H         -2.81050        2.52501       -2.11860
C         -1.81013        0.61898       -1.87678
C         -2.93865       -0.20029       -2.46860
H         -2.78649       -0.33670       -3.55703
H         -3.88785        0.36132       -2.36143
N         -3.01332       -1.52774       -1.83920
C         -4.30345       -2.22333       -2.01363
H         -2.80236       -1.43115       -0.83603
H         -4.43093       -2.45527       -3.08415
H         -5.16071       -1.57791       -1.72851
C         -4.30676       -3.48482       -1.20455
C         -3.88591       -4.72973       -1.62475
H         -3.56455       -5.05457       -2.61012
N         -3.86634       -5.60535       -0.55593
C         -4.26541       -4.94140        0.58881
H         -3.58769       -6.57855       -0.60582
C         -4.36234       -5.38484        1.91214
C         -4.76182       -4.45986        2.87407
H         -4.11772       -6.41183        2.18763
H         -4.83360       -4.77062        3.91679
C         -5.06973       -3.12807        2.52304
C         -4.98148       -2.69161        1.20311
H         -5.37488       -2.42470        3.29908
H         -5.22114       -1.65877        0.95127
C         -4.56380       -3.59887        0.20848
C         -0.63344        0.00018       -1.45550
H         -0.51737       -1.07154       -1.57777
C         -0.93469        4.29369       -1.23502
N          0.13445        5.01516       -1.92901
H         -0.94174        4.66985       -0.20062
H         -1.89640        4.59188       -1.68884
H          0.99828        4.97514       -1.38411
C          0.38302        4.64660       -3.33752
C          1.14459        3.37264       -3.60655
H          0.92338        5.49274       -3.79522
H         -0.59582        4.60488       -3.84204
C          2.54742        3.14979       -3.36348
C          3.60146        3.95707       -2.89096
H          3.42747        5.00158       -2.62226
C          4.87808        3.40977       -2.78626
C          5.12824        2.06429       -3.13717
H          5.70400        4.02941       -2.43223
H          6.14112        1.66769       -3.04991
C          4.10546        1.23319       -3.58898
C          2.82573        1.78833       -3.69717
H          4.28860        0.18649       -3.83702
N          1.64371        1.22234       -4.12473
C          0.64375        2.17234       -4.06824
H          1.49924        0.22769       -4.29502
H         -0.37615        1.90622       -4.32927
C         -1.94004        0.33430        2.30120
H         -1.78828        0.94276        1.39444
O         -3.30610        0.19364        2.61554
C         -1.25162        0.38266        4.61313
H         -2.30589        0.23915        4.91807
O         -1.23243        1.05591        3.32979
C         -1.32395       -1.06126        2.10123
H         -0.29818       -0.89188        1.74288
O         -1.98860       -1.78476        1.07175
H         -2.82577       -2.13495        1.44003
C         -1.24535       -1.85529        3.41948
H         -2.26582       -2.13361        3.73484
O         -0.52898       -3.07502        3.25837
H          0.41607       -2.82642        3.30689
C         -0.59373       -1.00028        4.52001
H         -0.73575       -1.51645        5.49106
O          0.79982       -0.93199        4.19569
H          1.17554       -0.23365        4.77910
C         -0.61350        1.31813        5.64264
H         -0.83542        0.92717        6.64670
H         -1.08104        2.31361        5.55529
O          0.81698        1.42158        5.57125
H          1.04873        1.98400        4.79668
C         -4.03201        1.44437        2.68321
H         -3.51802        2.12886        3.37893
H         -4.99481        1.16808        3.13602
C         -4.23355        2.12842        1.33127
H         -3.26440        2.46871        0.93261
H         -4.81661        3.04648        1.52320
C         -4.93873        1.26752        0.27588
H         -4.34568        0.35174        0.12349
H         -4.91206        1.80835       -0.68280
C         -6.38878        0.90475        0.60763
H         -7.00359        1.80706        0.74964
H         -6.47103        0.30357        1.52556
H         -6.84576        0.31838       -0.20280
