# Supplementary material for: Monosaccharide Binding to Synthetic Carbohydrate Receptor Microarrays
Source: J Phys Chem C Nanomater Interfaces. 2025 Nov 6;129(46):20797–808. doi: 10.1021/acs.jpcc.5c06186 (PMC12641478; doi:10.1021/acs.jpcc.5c06186)
Supplement: Supplementary file 2 [file jp5c06186_si_002.zip › aMan2_SCR1.xyz]

182
aMan/ratio_2-1/conf_0074/pbe_ts/geometry.in.next_step
C         -3.42884       -0.43063        0.10185
C         -4.09540       -1.51046        0.69184
H         -3.52796       -2.25244        1.25447
C         -5.46860       -1.70331        0.50026
C         -6.17593       -2.93242        1.05031
H         -7.00953       -2.60673        1.69761
H         -5.48335       -3.49710        1.69533
N         -6.73647       -3.86785        0.06591
C         -5.77644       -4.74482       -0.63148
H         -7.29034       -3.34938       -0.61871
H         -6.37457       -5.32269       -1.35600
H         -5.40642       -5.47848        0.10529
C         -4.58797       -4.13289       -1.32503
C         -4.56981       -3.19678       -2.41918
C         -5.56271       -2.53425       -3.16511
C         -5.18344       -1.65384       -4.17434
H         -6.62129       -2.70322       -2.95844
H         -5.94800       -1.13364       -4.75379
C         -3.82239       -1.42668       -4.46954
C         -2.81359       -2.06821       -3.75444
H         -3.55421       -0.74452       -5.27745
H         -1.76128       -1.90959       -3.99899
C         -3.19766       -2.93736       -2.72471
N         -2.42656       -3.67425       -1.85288
H         -1.39462       -3.71245       -1.84190
C         -3.26458       -4.38735       -1.02085
H         -2.85286       -5.03629       -0.25163
C         -6.18130       -0.75942       -0.24863
C         -5.54530        0.34466       -0.82474
H         -7.26231       -0.88004       -0.38432
C         -4.16439        0.47762       -0.66763
H         -3.65336        1.33139       -1.11510
C         -6.33374        1.44823       -1.50009
N         -6.89265        2.48427       -0.61391
H         -7.17511        1.02126       -2.06776
H         -5.68422        1.95457       -2.23329
H         -7.67147        2.10609       -0.07121
C         -5.94059        3.17822        0.26053
C         -5.47077        2.48681        1.52406
H         -6.39452        4.14690        0.53700
H         -5.06249        3.43626       -0.35563
C         -4.25703        2.77131        2.24688
C         -3.17532        3.64896        2.03642
H         -3.14581        4.29683        1.15771
C         -2.14438        3.69331        2.97128
C         -2.16378        2.87018        4.11685
H         -1.30433        4.37254        2.82740
H         -1.34819        2.94311        4.83863
C         -3.20763        1.97628        4.34904
C         -4.24267        1.93769        3.40754
H         -3.22190        1.34202        5.23684
N         -5.39860        1.18551        3.37746
C         -6.12873        1.51683        2.24746
H         -5.63690        0.44738        4.02870
H         -7.05768        0.99728        2.03573
C         -1.95721       -0.24983        0.22588
C         -1.35715        0.19932        1.41090
H         -1.98298        0.43938        2.27211
C          0.02992        0.39279        1.48503
C          0.81592        0.14085        0.35227
H          1.89911        0.28131        0.40039
C          0.23098       -0.26539       -0.85151
C          1.05856       -0.43378       -2.09973
H          1.71522        0.44733       -2.21840
H          0.39348       -0.46578       -2.97759
N          1.84899       -1.68560       -2.09910
C          2.69919       -1.82409       -3.31976
H          2.45564       -1.66952       -1.27006
H          2.02565       -1.74861       -4.18712
H          3.09499       -2.85142       -3.32308
C          3.81745       -0.83335       -3.41872
C          3.76390        0.42877       -3.98154
H          2.95082        0.91627       -4.51297
N          4.96811        1.08238       -3.81242
C          5.81912        0.26537       -3.08971
H          5.05701        2.09937       -3.87002
C          7.13077        0.49013       -2.65461
C          7.76688       -0.54386       -1.97064
H          7.63739        1.43686       -2.84822
H          8.78876       -0.40078       -1.61636
C          7.11530       -1.77245       -1.73051
C          5.81118       -1.99259       -2.16182
H          7.64072       -2.56112       -1.19050
H          5.33324       -2.95577       -1.97307
C          5.13474       -0.96282       -2.84444
C         -1.15113       -0.46778       -0.89938
H         -1.62640       -0.77799       -1.83088
C          0.67249        0.88623        2.75892
N          1.43127        2.14034        2.54794
H          1.34115        0.09702        3.15739
H         -0.10435        1.07980        3.51319
H          1.97465        2.03420        1.68476
C          2.37394        2.43544        3.65786
C          3.44036        1.40578        3.88141
H          1.78022        2.57762        4.57453
H          2.82945        3.41217        3.42672
C          4.44672        1.00961        2.92840
C          4.73339        1.38139        1.60065
H          4.13402        2.13905        1.09210
C          5.79738        0.77393        0.94219
C          6.59298       -0.19452        1.58918
H          6.02134        1.03524       -0.09257
H          7.40422       -0.66920        1.03890
C          6.33824       -0.58541        2.90050
C          5.25798        0.01839        3.55289
H          6.93396       -1.36374        3.37862
N          4.74940       -0.17833        4.82542
C          3.65882        0.65154        5.01581
H          5.12018       -0.82664        5.51017
H          3.12033        0.64918        5.95947
C          0.72174       -3.49486        0.77278
H         -0.00779       -2.68682        0.59947
O          0.45035       -4.20272        1.96481
C          3.11329       -3.69674        0.96383
H          2.98635       -4.34457        1.84952
O          1.97867       -2.81301        0.82551
C          0.64729       -4.51679       -0.37806
H         -0.21977       -5.16731       -0.18388
O          0.41877       -3.90844       -1.65199
H          0.97296       -3.04230       -1.78257
C          1.90854       -5.40128       -0.42383
H          1.88434       -6.11053        0.42008
O          1.93954       -6.17844       -1.62365
H          1.49806       -5.61126       -2.29254
C          3.17811       -4.55858       -0.30117
H          3.24416       -3.87882       -1.17341
O          4.34549       -5.39165       -0.26678
H          4.22043       -6.05782       -0.96918
C          4.33336       -2.80117        1.17568
H          4.11743       -2.11081        2.00293
H          4.51212       -2.18182        0.27541
O          5.49496       -3.54434        1.53608
H          5.56039       -4.28323        0.89929
C          0.16258       -3.34656        3.09205
H          0.78895       -2.43997        3.03616
H          0.47778       -3.91716        3.97935
C         -1.32011       -2.99666        3.16795
H         -1.90040       -3.93474        3.19203
H         -1.60706       -2.46617        2.24695
C         -1.67515       -2.12911        4.38016
H         -1.09984       -1.18864        4.33975
H         -1.35697       -2.64213        5.30456
C         -3.17029       -1.80651        4.46406
H         -3.40091       -1.22844        5.37115
H         -3.77426       -2.72695        4.49432
H         -3.50119       -1.21991        3.59477
H         -0.31944        2.92216        0.37104
C          0.18564        3.69896       -0.22918
O         -0.58558        4.03015       -1.35784
H          1.78827        4.26347       -2.27705
C          2.29663        3.96519       -1.34158
O          1.44729        3.09552       -0.57039
C          0.36229        4.99001        0.58686
H         -0.62816        5.47609        0.64799
O          0.85434        4.75331        1.90289
H          0.89401        3.76428        2.10503
C          1.33800        5.94775       -0.11909
H          0.86671        6.35486       -1.02798
O          1.65732        7.06643        0.71573
H          1.72820        6.68770        1.61711
C          2.61639        5.20666       -0.50984
H          3.12584        4.87199        0.41583
O          3.49903        6.04249       -1.27678
H          3.54211        6.89475       -0.80400
C          3.55010        3.16957       -1.70598
H          3.25457        2.15132       -1.99278
H          4.22040        3.09201       -0.83163
O          4.24545        3.73904       -2.82249
H          4.39198        4.68066       -2.59949
C         -1.04062        2.87856       -2.09258
H         -1.37932        2.10977       -1.37801
H         -0.19996        2.44493       -2.66531
C         -2.16730        3.29560       -3.02149
H         -1.82878        4.14444       -3.63927
H         -3.00980        3.67091       -2.41491
C         -2.63877        2.14670       -3.92208
H         -2.93233        1.28006       -3.30738
H         -1.79331        1.80070       -4.54297
C         -3.80778        2.54202       -4.82626
H         -4.13673        1.69807       -5.44862
H         -3.53494        3.36968       -5.49864
H         -4.67595        2.87137       -4.23496
