# Supplementary material for: Monosaccharide Binding to Synthetic Carbohydrate Receptor Microarrays
Source: J Phys Chem C Nanomater Interfaces. 2025 Nov 6;129(46):20797–808. doi: 10.1021/acs.jpcc.5c06186 (PMC12641478; doi:10.1021/acs.jpcc.5c06186)
Supplement: Supplementary file 2 [file jp5c06186_si_002.zip › bGlc2_SCR1.xyz]

182
bGlc/ratio_2-1/conf_0094/pbe_ts/geometry.in.next_step
C         -2.28534       -3.52064       -0.17175
C         -1.23448       -4.17235       -0.83966
H         -1.12634       -4.05299       -1.92055
C         -0.33846       -5.00210       -0.15496
C          0.74616       -5.74122       -0.91580
H          0.82743       -5.29365       -1.92591
H          0.43381       -6.79012       -1.05342
N          2.02568       -5.77137       -0.19269
C          2.67905       -4.44632       -0.06874
H          2.65429       -6.40391       -0.69205
H          3.68621       -4.62937        0.33982
H          2.13291       -3.87160        0.69519
C          2.73981       -3.61650       -1.31504
C          3.53720       -3.82174       -2.49508
C          4.55204       -4.73213       -2.84641
C          5.15364       -4.62386       -4.09729
H          4.87413       -5.50589       -2.14559
H          5.94353       -5.32203       -4.37925
C          4.76216       -3.62145       -5.01209
C          3.76036       -2.70548       -4.69743
H          5.25448       -3.56331       -5.98408
H          3.45923       -1.92535       -5.39850
C          3.15500       -2.81752       -3.43982
N          2.17478       -2.04719       -2.85037
H          1.61439       -1.29310       -3.26937
C          1.92678       -2.53503       -1.58734
H          1.17831       -2.06786       -0.95420
C         -0.48368       -5.15962        1.22784
C         -1.50228       -4.49863        1.92788
H          0.23255       -5.79644        1.75539
C         -2.39941       -3.68849        1.22040
H         -3.17966       -3.15193        1.76681
C         -1.58020       -4.58483        3.44473
N         -0.46317       -3.95552        4.17781
H         -1.62313       -5.63745        3.76462
H         -2.51528       -4.10771        3.77644
H          0.37412       -4.53752        4.09112
C         -0.16526       -2.60161        3.68550
C          1.00372       -1.95564        4.35756
H         -1.06743       -1.99262        3.84150
H          0.02064       -2.58895        2.58871
C          2.39751       -2.25368        4.14007
C          3.07906       -3.22196        3.37833
H          2.52813       -3.98129        2.82195
C          4.46950       -3.19215        3.33615
C          5.20045       -2.21834        4.05050
H          5.00732       -3.93089        2.74016
H          6.28991       -2.21986        3.99463
C          4.55728       -1.26035        4.83151
C          3.15853       -1.29611        4.87463
H          5.12445       -0.51414        5.39077
N          2.25992       -0.48852        5.54483
C          0.97058       -0.87463        5.21279
H          2.50233        0.38591        5.99713
H          0.11279       -0.35242        5.62803
C         -3.25015       -2.67341       -0.91851
C         -2.81415       -1.80158       -1.93307
H         -1.74868       -1.73787       -2.16553
C         -3.71218       -0.99740       -2.64472
C         -5.08137       -1.11728       -2.36243
H         -5.80404       -0.52686       -2.93380
C         -5.54527       -1.98780       -1.37121
C         -7.03661       -2.14759       -1.14347
H         -7.35181       -3.11862       -1.56131
H         -7.55992       -1.36175       -1.73278
N         -7.42892       -2.13756        0.26719
C         -7.39969       -0.79831        0.88518
H         -8.37366       -2.51560        0.34270
H         -8.14191       -0.80674        1.70088
H         -7.72263       -0.00875        0.17264
C         -6.06414       -0.42629        1.45708
C         -5.22697        0.58532        1.03600
H         -5.33271        1.25285        0.18605
N         -4.10901        0.64986        1.84510
C         -4.20450       -0.32728        2.81722
H         -3.32288        1.29712        1.76892
C         -3.34722       -0.63364        3.88135
C         -3.71222       -1.68625        4.71854
H         -2.43242       -0.06081        4.03921
H         -3.06313       -1.96115        5.55196
C         -4.89756       -2.42057        4.49564
C         -5.75256       -2.10787        3.44200
H         -5.14188       -3.24966        5.16175
H         -6.65961       -2.68901        3.26852
C         -5.42168       -1.03661        2.59092
C         -4.62382       -2.74381       -0.63905
H         -4.99140       -3.40883        0.14418
C         -3.19385        0.02555       -3.63924
N         -2.91216        1.36115       -3.07695
H         -3.91779        0.15636       -4.46076
H         -2.26028       -0.34698       -4.08609
H         -2.30995        1.26554       -2.25184
C         -4.10319        2.12879       -2.70399
C         -3.75221        3.47990       -2.15426
H         -4.75997        1.60875       -1.97422
H         -4.70974        2.25520       -3.62110
C         -2.90349        4.48173       -2.75324
C         -2.08990        4.51251       -3.90201
H         -2.02032        3.62862       -4.53639
C         -1.37975        5.67323       -4.19498
C         -1.46632        6.81447       -3.36736
H         -0.74619        5.70800       -5.08288
H         -0.89900        7.70998       -3.62506
C         -2.26047        6.81558       -2.22260
C         -2.96386        5.64232       -1.92491
H         -2.32322        7.69603       -1.58044
N         -3.79078        5.33951       -0.85973
C         -4.26240        4.04386       -1.00402
H         -4.05692        5.97849       -0.12024
H         -4.94982        3.62931       -0.27190
C          1.85124        3.60439       -1.58935
H          1.87134        4.44444       -2.31889
O          1.29781        4.01572       -0.38407
C          1.54141        2.09037       -3.41145
H          1.67125        2.96012       -4.08826
O          1.03577        2.55375       -2.14213
C          3.26275        3.08177       -1.31340
H          3.19892        2.30148       -0.53617
O          4.14541        4.13645       -0.90494
H          3.80467        4.47973       -0.06040
C          3.85762        2.47189       -2.57838
H          4.00614        3.27593       -3.32826
O          5.10362        1.82210       -2.31447
H          5.67243        2.47928       -1.87532
C          2.90730        1.43095       -3.16894
H          2.77705        0.61589       -2.43245
O          3.39260        0.91375       -4.40642
H          4.29373        0.58486       -4.23068
C          0.49084        1.19066       -4.05053
H          0.83657        0.92173       -5.05788
H         -0.45249        1.75585       -4.13197
O          0.26696       -0.03654       -3.35116
H         -0.17633        0.18252       -2.49462
C          0.06132        4.76547       -0.52573
H         -0.78273        4.06041       -0.59382
H          0.09299        5.32558       -1.47374
C         -0.09130        5.68863        0.67246
H         -0.14053        5.08362        1.59160
H         -1.06962        6.18751        0.56689
C          1.02003        6.73840        0.82438
H          1.97625        6.22089        1.00774
H          0.81743        7.32310        1.73654
C          1.17374        7.68931       -0.36636
H          1.47851        7.15965       -1.28095
H          1.93693        8.45411       -0.16356
H          0.22960        8.20954       -0.59032
H          2.33525       -0.12108        2.56981
C          2.41258        0.71708        1.84755
O          3.66957        0.75448        1.25989
H          0.02509       -0.27266        2.18089
C          0.08463        0.47892        1.37084
O          1.41460        0.52705        0.82655
C          2.20054        2.07102        2.53397
H          2.36279        2.86175        1.77924
O          3.08045        2.24355        3.65412
H          3.97751        2.04859        3.32487
C          0.77454        2.17578        3.05275
H          0.63915        1.43053        3.86018
O          0.46437        3.48806        3.54960
H          1.14491        3.71180        4.20855
C         -0.22904        1.86940        1.94553
H         -0.11997        2.61606        1.14306
O         -1.56387        1.90640        2.47565
H         -1.59799        2.69912        3.04419
C         -0.81112        0.00562        0.24330
H         -1.85595       -0.06684        0.57337
H         -0.48821       -1.01254       -0.03002
O         -0.77285        0.86960       -0.90354
H          0.06986        1.37948       -0.92828
C          4.08101       -0.50695        0.66144
H          3.63951       -0.57447       -0.34382
H          3.68139       -1.33736        1.26692
C          5.59716       -0.55360        0.61476
H          5.97298       -0.62311        1.64775
H          5.96587        0.39652        0.19327
C          6.12063       -1.73056       -0.22891
H          5.54493       -2.64056        0.01500
H          7.15998       -1.94229        0.07056
C          6.07100       -1.48167       -1.73948
H          5.05337       -1.25029       -2.08109
H          6.40242       -2.36547       -2.30114
H          6.71090       -0.63133       -2.01861
