# Supplementary material for: Monosaccharide Binding to Synthetic Carbohydrate Receptor Microarrays
Source: J Phys Chem C Nanomater Interfaces. 2025 Nov 6;129(46):20797–808. doi: 10.1021/acs.jpcc.5c06186 (PMC12641478; doi:10.1021/acs.jpcc.5c06186)
Supplement: Supplementary file 2 [file jp5c06186_si_002.zip › aGal1_SCR2.xyz]

256
aGal/ratio_1-2/conf_0064/pbe_ts/geometry.in.next_step
C         -4.38260        1.03298       -0.09787
C         -3.49329        0.41587       -0.99130
H         -2.76520       -0.30225       -0.61143
C         -3.51717        0.70632       -2.35519
C         -2.51175        0.06757       -3.29251
H         -1.79957       -0.53893       -2.71355
H         -1.93024        0.87647       -3.76972
N         -3.03849       -0.79357       -4.37627
C         -3.31745       -2.20552       -3.99269
H         -3.88970       -0.37092       -4.75447
H         -2.34629       -2.72385       -3.92968
H         -3.84909       -2.64746       -4.85162
C         -4.06063       -2.46144       -2.71578
C         -5.41836       -2.12460       -2.37348
C         -6.47035       -1.46809       -3.03857
C         -7.68964       -1.30388       -2.38716
H         -6.34094       -1.09193       -4.05536
H         -8.51331       -0.80510       -2.90019
C         -7.88736       -1.78733       -1.07497
C         -6.85906       -2.42465       -0.37876
H         -8.87184       -1.68759       -0.61219
H         -7.00807       -2.80516        0.63388
C         -5.63302       -2.58198       -1.03640
N         -4.46435       -3.17132       -0.60190
H         -4.24934       -3.44135        0.37635
C         -3.52599       -3.08652       -1.60523
H         -2.53208       -3.50193       -1.45801
C         -4.46735        1.61870       -2.83217
C         -5.38024        2.23641       -1.96939
H         -4.50423        1.86133       -3.90072
C         -5.32364        1.94206       -0.60066
H         -6.03775        2.40852        0.07947
C         -6.39017        3.23441       -2.51291
N         -5.98932        4.64625       -2.59832
H         -7.29484        3.19955       -1.88928
H         -6.68808        2.92233       -3.52724
H         -5.19156        4.75835       -3.22781
C         -5.75027        5.32859       -1.32280
C         -4.44808        5.06546       -0.60154
H         -6.59023        5.06768       -0.65745
H         -5.84651        6.41418       -1.50646
C         -4.21886        5.20009        0.81247
C         -5.03225        5.55642        1.90720
H         -6.08560        5.80307        1.76144
C         -4.47372        5.58275        3.18323
C         -3.11593        5.25210        3.39630
H         -5.08876        5.86924        4.03826
H         -2.70865        5.29239        4.40795
C         -2.28689        4.88860        2.33689
C         -2.84818        4.86953        1.05360
H         -1.23666        4.63762        2.49483
N         -2.28194        4.56155       -0.16257
C         -3.24305        4.67376       -1.14806
H         -1.33007        4.21406       -0.28667
H         -2.99314        4.41431       -2.17259
C         -4.34565        0.65250        1.33455
C         -4.46973        1.58054        2.37370
H         -4.58286        2.64164        2.14141
C         -4.47243        1.15611        3.71261
C         -4.33256       -0.20630        4.00006
H         -4.34667       -0.53311        5.04493
C         -4.21357       -1.15946        2.97427
C         -4.16788       -2.63976        3.30009
H         -5.19908       -3.01624        3.43480
H         -3.66563       -2.77984        4.28001
N         -3.53317       -3.44800        2.24661
C         -3.28757       -4.85515        2.66258
H         -2.61459       -3.03951        2.03885
H         -4.25644       -5.38189        2.67538
H         -2.88806       -4.89809        3.69617
C         -2.32478       -5.50201        1.71937
C         -0.95062       -5.52441        1.87651
H         -0.35537       -5.20755        2.72942
N         -0.33764       -6.05666        0.76412
C         -1.31433       -6.35581       -0.16701
H          0.67721       -5.90238        0.54751
C         -1.19293       -6.86601       -1.46689
C         -2.36561       -7.08580       -2.18528
H         -0.21613       -7.09088       -1.89845
H         -2.30483       -7.47819       -3.20149
C         -3.63186       -6.82268       -1.61887
C         -3.75240       -6.31570       -0.32971
H         -4.52992       -7.01485       -2.20733
H         -4.73967       -6.10845        0.08703
C         -2.58507       -6.05113        0.41213
C         -4.20975       -0.71009        1.65512
H         -4.13720       -1.42129        0.83921
C         -4.70363        2.15704        4.83539
N         -5.97192        2.89250        4.82191
H         -3.90296        2.91344        4.82080
H         -4.62295        1.62730        5.80049
H         -5.95359        3.58305        4.06783
C         -7.20372        2.07704        4.72805
C         -7.65237        1.69904        3.34062
H         -8.00899        2.64568        5.22411
H         -7.05560        1.17086        5.33564
C         -8.22519        2.59418        2.36627
C         -8.57280        3.95912        2.37511
H         -8.42789        4.56462        3.27278
C         -9.11009        4.52888        1.22335
C         -9.32039        3.76063        0.05749
H         -9.38328        5.58540        1.22019
H         -9.74664        4.23558       -0.82749
C         -8.99063        2.40671        0.01718
C         -8.43645        1.84151        1.17096
H         -9.15049        1.80864       -0.88187
N         -8.01485        0.55075        1.41881
C         -7.53717        0.47620        2.71338
H         -7.85174       -0.15363        0.70067
H         -7.11187       -0.45177        3.08380
C         -0.39716        1.76418        0.66764
H         -1.47985        1.92029        0.78728
O          0.11873        1.20824        1.87816
C          1.45206        3.12742       -0.16370
H          2.19906        2.72111        0.54403
O          0.12527        3.06206        0.41182
C         -0.15988        0.75730       -0.48156
H         -0.88057        1.03237       -1.26444
O         -0.49441       -0.55934       -0.05695
H         -0.11138       -0.65221        0.83677
C          1.24426        0.84240       -1.09035
H          1.99011        0.49870       -0.35870
O          1.37868       -0.02923       -2.21421
H          0.76824        0.28256       -2.91072
C          1.55912        2.29335       -1.44659
H          2.60437        2.35726       -1.79676
O          0.64944        2.67903       -2.48793
H          0.65200        3.65718       -2.51164
C          1.78715        4.59856       -0.34183
H          2.85609        4.67798       -0.60477
H          1.61345        5.12616        0.61002
O          0.95288        5.15275       -1.37946
H          1.08219        6.11400       -1.40976
C         -0.78713        1.32522        3.01804
H         -1.81772        1.22852        2.64590
H         -0.67556        2.32565        3.46816
C         -0.49236        0.23288        4.03332
H         -1.28415        0.31093        4.79782
H          0.45872        0.42960        4.55379
C         -0.49281       -1.18279        3.44369
H          0.38290       -1.30985        2.78327
H         -1.38831       -1.29832        2.81044
C         -0.46803       -2.27413        4.51376
H          0.43094       -2.19826        5.14469
H         -0.47584       -3.27715        4.06455
H         -1.34314       -2.19966        5.17726
C          4.45491       -0.81648        0.54742
C          3.37490       -1.64113        0.18917
H          2.81023       -1.44169       -0.72191
C          3.00055       -2.72830        0.97900
C          1.83992       -3.60926        0.57482
H          1.25134       -3.11914       -0.21443
H          1.16374       -3.72584        1.43937
N          2.21114       -4.97190        0.10507
C          2.37797       -5.11753       -1.36712
H          3.08346       -5.24357        0.56643
H          1.37712       -5.02391       -1.81853
H          2.69438       -6.16199       -1.52817
C          3.30769       -4.17193       -2.06639
C          4.73614       -4.05401       -1.92452
C          5.70727       -4.69966       -1.13650
C          7.04090       -4.31520       -1.24990
H          5.42896       -5.49925       -0.44670
H          7.80131       -4.81938       -0.65134
C          7.43261       -3.29337       -2.14317
C          6.49302       -2.62243       -2.92776
H          8.49263       -3.04932       -2.24461
H          6.79194       -1.83435       -3.62170
C          5.15295       -3.00962       -2.80765
N          4.03150       -2.53075       -3.45338
H          3.97808       -1.63179       -3.97525
C          2.93055       -3.21789       -2.99225
H          1.94120       -2.97450       -3.37068
C          3.72591       -2.99332        2.15178
C          4.82727       -2.20868        2.51736
H          3.42882       -3.82688        2.79854
C          5.18784       -1.13064        1.69838
H          6.05137       -0.51986        1.96256
C          5.55781       -2.45867        3.82509
N          5.15632       -1.64791        4.98427
H          6.63447       -2.29100        3.67441
H          5.43415       -3.51543        4.11200
H          4.17303       -1.80168        5.21699
C          5.47179       -0.21837        4.94675
C          4.51063        0.71547        4.24781
H          6.47484       -0.11769        4.49728
H          5.58524        0.12926        5.99057
C          4.70994        2.12826        4.05184
C          5.76734        3.01435        4.33919
H          6.67884        2.65370        4.82001
C          5.63691        4.35807        3.99555
C          4.46086        4.84447        3.38309
H          6.45212        5.05188        4.20468
H          4.38230        5.90665        3.14639
C          3.39908        3.99279        3.08195
C          3.54232        2.63741        3.40145
H          2.48157        4.37295        2.62968
N          2.69009        1.57465        3.20045
C          3.27672        0.42763        3.70444
H          1.81718        1.58005        2.66566
H          2.77338       -0.52767        3.59024
C          4.78353        0.36886       -0.27767
C          5.17470        1.58617        0.29211
H          5.26452        1.67160        1.37702
C          5.48258        2.68942       -0.51804
C          5.33231        2.57937       -1.90613
H          5.55212        3.44759       -2.53586
C          4.91600        1.37643       -2.50143
C          4.70077        1.27387       -3.99836
H          5.64313        0.99824       -4.50859
H          4.42938        2.27986       -4.38109
N          3.66553        0.27963       -4.33335
C          3.00802        0.53508       -5.63688
H          2.93541        0.32754       -3.60912
H          3.71943        0.28650       -6.44298
H          2.76392        1.61126       -5.75091
C          1.75645       -0.27621       -5.76260
C          0.47135        0.16585       -5.49310
H          0.13681        1.16779       -5.23183
N         -0.43241       -0.86850       -5.62396
C          0.25757       -2.01520       -5.96004
H         -1.44688       -0.82391       -5.37481
C         -0.20743       -3.32225       -6.16442
C          0.73159       -4.29485       -6.49702
H         -1.26620       -3.56918       -6.07172
H          0.40260       -5.32252       -6.65811
C          2.10036       -3.97602       -6.63770
C          2.56141       -2.68029       -6.43559
H          2.80658       -4.76397       -6.90261
H          3.62431       -2.45314       -6.53566
C          1.64118       -1.67660       -6.07491
C          4.67271        0.28148       -1.67428
H          4.37063       -0.66653       -2.10566
C          6.03485        3.96870        0.09797
N          7.28348        3.86597        0.85695
H          5.29213        4.39916        0.78885
H          6.18432        4.70544       -0.71168
H          7.10291        3.44349        1.77007
C          8.42026        3.20051        0.18724
C          8.44410        1.69318        0.20941
H          9.34012        3.58164        0.66285
H          8.44866        3.55812       -0.85414
C          8.70411        0.86519        1.36031
C          9.03534        1.13008        2.70382
H          9.14940        2.15725        3.05769
C          9.22890        0.06221        3.57682
C          9.09765       -1.27386        3.13833
H          9.49348        0.25636        4.61760
H          9.26437       -2.08730        3.84629
C          8.75941       -1.57070        1.81906
C          8.56233       -0.49506        0.94589
H          8.63948       -2.60127        1.48043
N          8.23382       -0.48255       -0.39374
C          8.16131        0.82704       -0.82637
H          7.89802       -1.28860       -0.91955
H          7.87077        1.04682       -1.84933
