# Supplementary material for: Monosaccharide Binding to Synthetic Carbohydrate Receptor Microarrays
Source: J Phys Chem C Nanomater Interfaces. 2025 Nov 6;129(46):20797–808. doi: 10.1021/acs.jpcc.5c06186 (PMC12641478; doi:10.1021/acs.jpcc.5c06186)
Supplement: Supplementary file 2 [file jp5c06186_si_002.zip › aGlc2_SCR1.xyz]

182
aGlc/ratio_2-1/conf_0096/pbe_ts/geometry.in.next_step
C          0.76939       -1.93885        0.76653
C          1.46503       -3.12048        1.03816
H          1.14380       -4.04433        0.55428
C          2.52144       -3.13926        1.95964
C          3.25670       -4.43238        2.20985
H          2.52444       -5.21103        2.49528
H          3.95944       -4.31958        3.05183
N          4.01039       -4.84142        0.99656
C          4.04799       -6.30352        0.76869
H          3.52933       -4.41093        0.20103
H          4.64393       -6.76536        1.57170
H          4.61193       -6.46310       -0.16473
C          2.70711       -6.98212        0.68578
C          1.67694       -6.76755       -0.30272
C          1.56189       -5.94257       -1.44031
C          0.38559       -5.96851       -2.18203
H          2.37556       -5.27850       -1.73812
H          0.28214       -5.32261       -3.05417
C         -0.68637       -6.81368       -1.82282
C         -0.60734       -7.64509       -0.70496
H         -1.59093       -6.82016       -2.43289
H         -1.43555       -8.30008       -0.42862
C          0.57372       -7.60413        0.04612
N          0.92656       -8.28737        1.19379
H          0.33797       -8.94687        1.68987
C          2.20019       -7.90684        1.57575
H          2.65956       -8.33289        2.46333
C          2.89883       -1.94925        2.58701
C          2.26671       -0.74028        2.27573
H          3.72928       -1.95677        3.29674
C          1.19055       -0.75255        1.38433
H          0.67884        0.18188        1.13840
C          2.76885        0.59251        2.78638
N          3.31919        1.47420        1.71719
H          3.54874        0.45555        3.54936
H          1.94443        1.14244        3.26927
H          2.75826        1.30837        0.87275
C          4.74041        1.21994        1.34856
C          4.98168       -0.11177        0.70146
H          5.34813        1.32912        2.25912
H          5.03411        2.03868        0.67256
C          4.39814       -0.55309       -0.53937
C          3.60321        0.07062       -1.51670
H          3.32721        1.12178       -1.42091
C          3.17331       -0.67455       -2.61070
C          3.51739       -2.03514       -2.74913
H          2.56550       -0.19831       -3.38071
H          3.16988       -2.58897       -3.62286
C          4.31158       -2.67692       -1.79922
C          4.74280       -1.92532       -0.69951
H          4.61173       -3.71913       -1.92568
N          5.53765       -2.29108        0.37369
C          5.64341       -1.20213        1.22375
H          5.56681       -3.26734        0.69237
H          6.18369       -1.29269        2.16239
C         -0.40311       -1.91247       -0.13566
C         -1.60606       -1.37135        0.32521
H         -1.66845       -1.06511        1.36974
C         -2.72919       -1.28276       -0.50348
C         -2.60786       -1.69261       -1.83186
H         -3.46443       -1.57363       -2.50332
C         -1.39668       -2.19186       -2.33658
C         -1.21406       -2.41745       -3.82874
H         -1.96326       -3.13389       -4.20554
H         -0.22502       -2.87951       -3.99501
N         -1.30217       -1.22774       -4.68839
C         -0.44527       -0.07832       -4.31507
H         -2.27436       -0.91610       -4.73790
H         -0.34967        0.54845       -5.21800
H          0.55985       -0.47526       -4.10839
C         -0.90532        0.77997       -3.16400
C         -0.29460        0.97054       -1.94038
H          0.63679        0.56026       -1.56346
N         -1.07344        1.77400       -1.13095
C         -2.21491        2.12688       -1.82073
H         -0.81115        2.10129       -0.19299
C         -3.30829        2.91019       -1.43270
C         -4.33050        3.10014       -2.35967
H         -3.37305        3.34819       -0.43674
H         -5.18997        3.71564       -2.08912
C         -4.26883        2.52476       -3.64623
C         -3.18457        1.74097       -4.02928
H         -5.07979        2.70855       -4.35275
H         -3.14224        1.32234       -5.03749
C         -2.13637        1.52486       -3.11403
C         -0.31275       -2.33961       -1.46977
H          0.64586       -2.69829       -1.85182
C         -4.03766       -0.69652        0.01327
N         -4.50779       -1.07145        1.35096
H         -4.84045       -0.94144       -0.70098
H         -3.95357        0.40411       -0.00891
H         -3.81924       -0.80457        2.05788
C         -4.87821       -2.49224        1.53374
C         -3.75838       -3.49666        1.50690
H         -5.61707       -2.73542        0.75285
H         -5.41497       -2.55563        2.49499
C         -2.74684       -3.67600        2.51712
C         -2.51497       -3.10519        3.78347
H         -3.21827       -2.38535        4.20914
C         -1.37507       -3.47143        4.49487
C         -0.46674       -4.41908        3.97770
H         -1.17868       -3.01924        5.46804
H          0.41963       -4.68282        4.55685
C         -0.67435       -5.01479        2.73594
C         -1.80311       -4.61982        2.00998
H          0.03049       -5.74418        2.33410
N         -2.23701       -4.99589        0.75448
C         -3.39967       -4.31404        0.45544
H         -1.71909       -5.58194        0.10385
H         -3.86755       -4.43017       -0.51790
C          2.15961        3.55249       -2.51329
H          2.16035        2.50182       -2.84864
O          3.22452        4.25060       -3.14367
C          2.19367        4.78569       -0.47016
H          2.85789        5.49885       -0.99667
O          2.31770        3.48213       -1.09390
C          0.83458        4.21837       -2.95910
H          0.02251        3.50474       -2.76418
O          0.84871        4.41884       -4.36808
H          1.73284        4.78486       -4.56702
C          0.52219        5.49005       -2.15875
H          1.21804        6.30013       -2.46605
O         -0.82307        5.87431       -2.41951
H         -1.01566        6.55812       -1.74972
C          0.73705        5.23236       -0.66347
H          0.07383        4.40974       -0.34896
O          0.40615        6.42571        0.05155
H         -0.07484        6.13170        0.85974
C          2.71342        4.74486        0.96028
H          2.59749        5.76105        1.36838
H          3.79244        4.51606        0.93130
O          2.06436        3.82964        1.84727
H          2.64222        2.98996        1.87719
C          4.41993        3.47019       -3.34680
H          4.91375        3.92718       -4.21704
H          4.13319        2.43914       -3.62768
C          5.35107        3.44794       -2.13198
H          4.75390        3.16753       -1.25319
H          5.72359        4.47022       -1.94700
C          6.52427        2.46688       -2.27657
H          6.12507        1.44830       -2.42001
H          7.06824        2.43904       -1.31802
C          7.50994        2.79942       -3.40246
H          7.04395        2.73012       -4.39660
H          8.36194        2.10460       -3.39668
H          7.91117        3.81946       -3.29484
C         -4.05243        3.31658        3.22725
H         -4.81712        3.41815        4.01869
O         -4.66961        3.16340        1.97073
C         -2.12580        1.90146        2.80322
H         -2.47210        1.54006        1.81670
O         -3.26922        2.20430        3.63877
C         -3.18383        4.57255        3.14056
H         -2.79401        4.79013        4.14756
O         -3.93728        5.72602        2.75145
H         -4.49749        5.43006        2.00507
C         -2.00643        4.35509        2.18766
H         -2.39141        4.21558        1.16142
O         -1.16798        5.52990        2.22053
H         -1.79806        6.27815        2.26002
C         -1.19772        3.11429        2.56946
H         -0.63900        3.32804        3.49805
O         -0.29565        2.72677        1.53331
H          0.57203        3.23094        1.63880
C         -1.41699        0.76643        3.53875
H         -0.51855        0.46750        2.98812
H         -2.09205       -0.10777        3.58084
O         -0.99543        1.14434        4.84766
H         -1.79217        1.47796        5.30098
C         -5.80549        2.26102        1.96009
H         -6.41376        2.45484        2.86439
H         -5.44959        1.21877        1.99993
C         -6.61563        2.53571        0.70269
H         -5.98496        2.34677       -0.18005
H         -6.87173        3.60839        0.68897
C         -7.90214        1.69908        0.60714
H         -8.54562        2.14920       -0.16568
H         -8.46639        1.78572        1.55263
C         -7.67412        0.22114        0.27112
H         -7.19481        0.11903       -0.71492
H         -8.62757       -0.32567        0.23556
H         -7.02068       -0.27492        1.00303
