# Supplementary material for: Monosaccharide Binding to Synthetic Carbohydrate Receptor Microarrays
Source: J Phys Chem C Nanomater Interfaces. 2025 Nov 6;129(46):20797–808. doi: 10.1021/acs.jpcc.5c06186 (PMC12641478; doi:10.1021/acs.jpcc.5c06186)
Supplement: Supplementary file 2 [file jp5c06186_si_002.zip › aMan1_SCR2.xyz]

256
aMan/ratio_1-2/conf_0148/pbe_ts/geometry.in.next_step
C          4.86868        1.09142        0.41839
C          4.50122        2.11804       -0.46448
H          4.17151        1.88072       -1.47763
C          4.51625        3.46378       -0.07041
C          4.15268        4.54037       -1.06041
H          3.81352        5.44071       -0.52117
H          3.29233        4.18095       -1.64673
N          5.28062        4.90017       -1.95220
C          4.91101        4.91838       -3.38527
H          6.03374        4.22099       -1.81806
H          5.72769        5.41811       -3.93112
H          4.02756        5.56678       -3.49192
C          4.64228        3.56932       -3.99298
C          5.63198        2.62824       -4.45582
C          7.03610        2.65319       -4.56043
C          7.69703        1.54338       -5.08058
H          7.60257        3.53091       -4.24143
H          8.78494        1.55307       -5.16325
C          6.98313        0.40718       -5.51905
C          5.59295        0.35291       -5.43201
H          7.52875       -0.43855       -5.94099
H          5.03295       -0.50997       -5.79728
C          4.93242        1.45810       -4.88178
N          3.58470        1.67770       -4.68226
H          2.88425        0.92166       -4.65453
C          3.42135        2.93856       -4.13508
H          2.43018        3.30451       -3.88895
C          4.88727        3.78037        1.23982
C          5.25558        2.78114        2.15340
H          4.88945        4.82977        1.55042
C          5.25060        1.44963        1.72769
H          5.57338        0.67501        2.42760
C          5.60630        3.14222        3.58970
N          4.47553        3.47074        4.47494
H          6.28889        4.00583        3.60138
H          6.15199        2.29952        4.04778
H          4.04692        4.35090        4.17679
C          3.45533        2.41193        4.51388
C          2.28229        2.73094        5.38823
H          3.94961        1.50319        4.89722
H          3.08029        2.14764        3.50163
C          1.21887        3.66598        5.12076
C          0.96795        4.59248        4.09133
H          1.68687        4.72408        3.28065
C         -0.21326        5.32833        4.11318
C         -1.15256        5.16959        5.15482
H         -0.42619        6.03602        3.31061
H         -2.07027        5.75925        5.14379
C         -0.92890        4.27136        6.19709
C          0.25694        3.52972        6.16714
H         -1.65607        4.14811        7.00175
N          0.73624        2.56956        7.03528
C          1.94382        2.08952        6.56019
H          0.24465        2.21517        7.84719
H          2.47131        1.30178        7.09046
C          4.83494       -0.33034       -0.01011
C          4.58708       -1.35875        0.91648
H          4.39954       -1.10542        1.96170
C          4.52105       -2.70400        0.53387
C          4.70517       -3.02908       -0.81416
H          4.65424       -4.07648       -1.12243
C          4.93395       -2.02378       -1.76519
C          5.00411       -2.41072       -3.21964
H          5.59271       -3.33958       -3.32379
H          5.49156       -1.62373       -3.81048
N          3.62364       -2.61717       -3.74505
C          3.56252       -3.55158       -4.90407
H          3.09193       -3.06963       -2.99262
H          4.19872       -3.15211       -5.70786
H          2.52490       -3.52644       -5.27360
C          3.96719       -4.94889       -4.54453
C          5.09429       -5.63128       -4.95185
H          5.86695       -5.33326       -5.65477
N          5.15662       -6.85814       -4.31567
C          4.07055       -6.99109       -3.46980
H          5.88405       -7.55038       -4.45108
C          3.70652       -8.03922       -2.61709
C          2.53488       -7.88744       -1.88000
H          4.31452       -8.94121       -2.53062
H          2.21862       -8.68574       -1.20731
C          1.74832       -6.72147       -1.99033
C          2.11708       -5.67443       -2.82963
H          0.82717       -6.65016       -1.41059
H          1.50078       -4.77540       -2.88855
C          3.29532       -5.80083       -3.59245
C          5.00741       -0.68776       -1.36235
H          5.20727        0.08125       -2.11149
C          4.21852       -3.77247        1.56164
N          3.59056       -4.94636        0.95556
H          3.61074       -3.31575        2.36930
H          5.16123       -4.10304        2.03890
H          2.84898       -4.63881        0.31954
C          3.02463       -5.89774        1.92799
C          1.91885       -5.36736        2.80415
H          3.84937       -6.27134        2.55691
H          2.66224       -6.76099        1.34619
C          0.59752       -4.98126        2.37333
C         -0.05952       -4.95124        1.12743
H          0.44974       -5.28699        0.22312
C         -1.35510       -4.44779        1.05550
C         -2.01633       -3.96980        2.20704
H         -1.86458       -4.39324        0.09285
H         -3.02593       -3.56799        2.12722
C         -1.39793       -3.98844        3.45136
C         -0.09731       -4.49563        3.52029
H         -1.89914       -3.60352        4.33523
N          0.76359       -4.58547        4.59388
C          1.97359       -5.09631        4.15818
H          0.54919       -4.25890        5.53379
H          2.79431       -5.23914        4.85601
C          1.30773       -1.26020       -1.78523
H          2.34382       -1.58220       -1.59497
O          0.76762       -0.65316       -0.64539
C         -0.77420       -2.27211       -2.39894
H         -1.25395       -1.89429       -1.48015
O          0.63289       -2.47254       -2.16498
C          1.23302       -0.19915       -2.89644
H          1.69571        0.71818       -2.49280
O          1.88432       -0.57470       -4.11352
H          2.59284       -1.30086       -3.95130
C         -0.24495        0.06597       -3.21376
H         -0.72152        0.54143       -2.34324
O         -0.39875        0.98189       -4.31130
H          0.20065        0.65351       -5.01030
C         -0.96912       -1.24588       -3.52416
H         -0.54264       -1.67113       -4.45426
O         -2.38376       -1.03310       -3.68623
H         -2.49294       -0.22027       -4.21593
C         -1.36412       -3.64178       -2.74365
H         -1.02023       -4.37109       -1.99615
H         -0.98541       -3.97092       -3.73080
O         -2.79248       -3.64855       -2.70844
H         -3.07926       -2.88402       -3.24874
C          0.86767       -1.45136        0.55448
H          1.62376       -2.24030        0.40560
H         -0.09944       -1.95075        0.72842
C          1.24162       -0.57850        1.73782
H          0.52065        0.24830        1.81567
H          2.22724       -0.12222        1.55677
C          1.25581       -1.42472        3.01549
H          1.79962       -2.36121        2.81174
H          0.22692       -1.74523        3.24751
C          1.87493       -0.74829        4.23392
H          1.84070       -1.41771        5.10650
H          1.34494        0.17399        4.50735
H          2.92915       -0.49030        4.05065
C         -2.89779        3.50038       -1.11321
C         -3.67451        4.58315       -0.68411
H         -4.02939        4.60887        0.34887
C         -4.12373        5.55048       -1.58836
C         -5.20941        6.53343       -1.18868
H         -4.93893        7.55019       -1.51995
H         -5.29143        6.57055       -0.08985
N         -6.55178        6.25807       -1.72659
C         -7.27437        5.07570       -1.22324
H         -6.50803        6.22899       -2.74691
H         -8.28164        5.14145       -1.67065
H         -7.42019        5.22036       -0.13896
C         -6.72956        3.68195       -1.44587
C         -6.33626        3.05474       -2.68198
C         -6.24425        3.47853       -4.02225
C         -5.75617        2.60063       -4.98551
H         -6.54033        4.48848       -4.31147
H         -5.67616        2.92811       -6.02339
C         -5.35975        1.28908       -4.64461
C         -5.45945        0.82651       -3.33387
H         -4.98895        0.62130       -5.42494
H         -5.16799       -0.19198       -3.07053
C         -5.94783        1.71481       -2.36644
N         -6.12749        1.53053       -1.01380
H         -5.81991        0.68512       -0.49893
C         -6.57268        2.71739       -0.46738
H         -6.74544        2.79581        0.60328
C         -3.67959        5.48962       -2.91422
C         -2.87807        4.43363       -3.36599
H         -4.01156        6.25289       -3.62759
C         -2.53904        3.42294       -2.46641
H         -1.96217        2.57103       -2.82651
C         -2.41485        4.36482       -4.80980
N         -1.36223        5.30014       -5.23767
H         -3.28171        4.53314       -5.46999
H         -2.05443        3.34529       -5.01982
H         -1.67147        6.26162       -5.07254
C         -0.02902        5.10465       -4.63962
C          0.20148        5.55488       -3.21349
H          0.69214        5.61894       -5.29716
H          0.19993        4.03069       -4.72375
C          0.47635        4.73518       -2.06208
C          0.61928        3.34876       -1.86743
H          0.48713        2.66863       -2.70890
C          0.90439        2.86169       -0.59785
C          1.04959        3.73856        0.49680
H          1.00352        1.78862       -0.43427
H          1.27842        3.32443        1.47877
C          0.90060        5.11449        0.34600
C          0.61632        5.59785       -0.93728
H          1.01316        5.79389        1.19305
N          0.43538        6.88821       -1.39550
C          0.19751        6.85906       -2.75956
H          0.47704        7.72599       -0.82781
H          0.03505        7.78521       -3.30437
C         -2.61375        2.38503       -0.18419
C         -2.11386        2.57387        1.11268
H         -1.79971        3.57281        1.42484
C         -1.96257        1.49688        1.99705
C         -2.40593        0.22764        1.59631
H         -2.35310       -0.62128        2.28480
C         -2.94285        0.02852        0.31742
C         -3.66748       -1.23914       -0.04680
H         -3.23869       -2.10955        0.47718
H         -3.58259       -1.43165       -1.12654
N         -5.11269       -1.05667        0.25186
C         -5.94350       -2.22238       -0.13752
H         -5.19917       -0.91288        1.26430
H         -5.84782       -2.34024       -1.22799
H         -6.99327       -1.95054        0.05578
C         -5.60306       -3.51568        0.54536
C         -4.83328       -4.53922        0.03008
H         -4.35528       -4.61324       -0.94476
N         -4.68982       -5.54058        0.97292
C         -5.32992       -5.16817        2.13793
H         -4.05059       -6.32325        0.88677
C         -5.43161       -5.82412        3.36879
C         -6.18055       -5.20427        4.37008
H         -4.95176       -6.78905        3.53931
H         -6.30534       -5.70473        5.33234
C         -6.80967       -3.95820        4.14711
C         -6.68913       -3.29999        2.92488
H         -7.40469       -3.51070        4.94505
H         -7.18727       -2.34067        2.76670
C         -5.93643       -3.89678        1.89520
C         -2.97841        1.09334       -0.58117
H         -3.39193        0.94276       -1.57866
C         -1.28153        1.73389        3.34345
N         -1.39470        0.68378        4.34812
H         -1.65347        2.67373        3.78014
H         -0.20818        1.91188        3.16278
H         -1.11558       -0.21372        3.94602
C         -2.74374        0.54544        4.92361
C         -2.97468       -0.84930        5.41687
H         -3.54543        0.79383        4.19863
H         -2.83588        1.27323        5.75237
C         -2.11662       -1.64232        6.26186
C         -0.84720       -1.43092        6.83511
H         -0.33442       -0.48030        6.67846
C         -0.25316       -2.46513        7.55451
C         -0.90249       -3.71070        7.72061
H          0.73119       -2.31534        8.00238
H         -0.41557       -4.49781        8.29907
C         -2.16020       -3.94979        7.16685
C         -2.75415       -2.91090        6.43964
H         -2.65385       -4.91573        7.28422
N         -3.94227       -2.87413        5.73638
C         -4.05477       -1.64831        5.10692
H         -4.55648       -3.66311        5.54308
H         -4.91372       -1.44190        4.47530
