# Supplementary material for: Monosaccharide Binding to Synthetic Carbohydrate Receptor Microarrays
Source: J Phys Chem C Nanomater Interfaces. 2025 Nov 6;129(46):20797–808. doi: 10.1021/acs.jpcc.5c06186 (PMC12641478; doi:10.1021/acs.jpcc.5c06186)
Supplement: Supplementary file 2 [file jp5c06186_si_002.zip › bGlc1_SCR2.xyz]

256
bGlc/ratio_1-2/conf_0083/pbe_ts/geometry.in.next_step
C          4.21774       -0.82787       -0.71982
C          5.42997       -1.26923       -0.17115
H          6.34925       -0.73487       -0.42681
C          5.48888       -2.39872        0.65396
C          6.84198       -2.92553        1.11512
H          7.37613       -3.26991        0.21158
H          6.69267       -3.82836        1.72706
N          7.75043       -2.03261        1.84299
C          7.50213       -1.90572        3.29027
H          7.76166       -1.10559        1.41101
H          8.38458       -1.40150        3.71803
H          7.51372       -2.92838        3.70151
C          6.25954       -1.19823        3.75683
C          6.08091        0.21891        3.94284
C          6.88803        1.35254        3.71807
C          6.38744        2.61555        4.03048
H          7.89685        1.24721        3.31176
H          7.00541        3.49886        3.85985
C          5.09797        2.77328        4.58610
C          4.27329        1.67399        4.81820
H          4.74106        3.77382        4.83665
H          3.27710        1.80058        5.24387
C          4.76386        0.40818        4.47077
N          4.16906       -0.83258        4.57598
H          3.13431       -0.99912        4.67091
C          5.06540       -1.78165        4.13488
H          4.77734       -2.83001        4.11549
C          4.30471       -3.09130        0.93882
C          3.08222       -2.70096        0.37620
H          4.34519       -3.98515        1.56609
C          3.05399       -1.56412       -0.43884
H          2.10702       -1.22920       -0.87220
C          1.79979       -3.49478        0.56259
N          1.23126       -4.05293       -0.68329
H          1.02410       -2.84844        1.01060
H          1.95709       -4.31967        1.27037
H          1.37614       -3.36841       -1.43260
C          1.82224       -5.33470       -1.12589
C          3.31288       -5.36098       -1.34241
H          1.29438       -5.60737       -2.05140
H          1.54740       -6.09183       -0.37548
C          4.29112       -6.02080       -0.51984
C          4.21363       -6.83244        0.62815
H          3.24263       -7.09933        1.04865
C          5.38995       -7.27802        1.22474
C          6.65370       -6.93886        0.69321
H          5.34070       -7.91038        2.11345
H          7.55819       -7.30730        1.17906
C          6.76523       -6.14063       -0.44365
C          5.58125       -5.68142       -1.03072
H          7.74360       -5.87338       -0.84744
N          5.37529       -4.85259       -2.11484
C          4.01914       -4.66023       -2.29944
H          6.10017       -4.41222       -2.66925
H          3.66521       -4.00294       -3.08789
C          4.11466        0.40421       -1.53217
C          4.82704        1.55952       -1.18185
H          5.51096        1.51905       -0.33157
C          4.55846        2.78659       -1.79458
C          3.63058        2.82609       -2.84429
H          3.38960        3.78521       -3.31278
C          2.95801        1.67081       -3.26589
C          1.95789        1.70275       -4.40343
H          2.40112        1.22422       -5.29675
H          1.75692        2.75525       -4.68793
N          0.74864        0.94882       -4.05814
C         -0.20547        0.73607       -5.15468
H          0.29675        1.39829       -3.25796
H         -1.12218        0.32522       -4.70038
H          0.19177       -0.06096       -5.80859
C         -0.53286        1.93020       -6.01449
C         -0.12068        2.11746       -7.31947
H          0.46583        1.46048       -7.95618
N         -0.55138        3.34888       -7.78331
C         -1.24949        3.99344       -6.77910
H         -0.36833        3.72474       -8.70653
C         -1.88711        5.23980       -6.77590
C         -2.53922        5.62183       -5.60646
H         -1.87620        5.88809       -7.65372
H         -3.04508        6.58723       -5.56610
C         -2.56167        4.78009       -4.47362
C         -1.93017        3.54035       -4.48229
H         -3.09116        5.11036       -3.57984
H         -1.97850        2.89186       -3.60745
C         -1.25375        3.12567       -5.64591
C          3.19385        0.47482       -2.58643
H          2.63159       -0.41266       -2.86858
C          5.19732        4.07263       -1.26594
N          5.32594        4.25295        0.18237
H          4.62524        4.93010       -1.65902
H          6.21295        4.16867       -1.68761
H          5.92389        3.53077        0.58923
C          4.08454        4.36687        0.97064
C          3.12753        3.19869        0.94631
H          3.56097        5.27652        0.63360
H          4.39889        4.56119        2.00771
C          1.92636        3.06728        0.16527
C          1.21956        3.93584       -0.68893
H          1.56800        4.95660       -0.85536
C          0.07183        3.47534       -1.32374
C         -0.39768        2.15952       -1.11575
H         -0.47472        4.14015       -1.99276
H         -1.32290        1.82743       -1.58913
C          0.28068        1.26864       -0.28515
C          1.44153        1.73247        0.34463
H         -0.09963        0.25832       -0.13446
N          2.29590        1.10922        1.23623
C          3.31852        1.97980        1.56290
H          2.37828        0.10095        1.34181
H          4.12702        1.64426        2.20371
C         -6.27315        3.28735        0.86117
H         -6.92282        3.95517        0.25154
O         -4.94214        3.39763        0.43104
C         -7.66944        3.76085        2.74954
H         -8.17926        4.66805        2.36527
O         -6.32960        3.70344        2.22624
C         -6.74196        1.82759        0.67940
H         -5.86032        1.16799        0.68209
O         -7.47711        1.70891       -0.53967
H         -6.86475        1.34481       -1.25554
C         -7.64375        1.37904        1.86116
H         -8.29042        0.57916        1.46136
O         -6.88287        0.84425        2.93609
H         -6.91085        1.49142        3.68942
C         -8.53979        2.55108        2.28854
H         -9.18103        2.23576        3.12882
O         -9.41860        2.93145        1.21840
H         -9.03909        2.59525        0.37878
C         -7.53059        3.91087        4.26587
H         -8.53115        4.11619        4.68263
H         -6.89271        4.78578        4.47320
O         -7.00772        2.74663        4.91214
H         -6.04405        2.89322        5.16623
C         -4.45394        4.75363        0.38675
H         -4.18582        5.07915        1.40466
H         -5.25991        5.41803        0.02135
C         -3.25701        4.79351       -0.55069
H         -3.61136        4.54817       -1.56509
H         -2.55522        3.99404       -0.26703
C         -2.51877        6.14115       -0.55436
H         -3.24854        6.95965       -0.68790
H         -1.86652        6.17941       -1.44226
C         -1.66938        6.39536        0.69646
H         -1.18165        7.37957        0.64661
H         -0.88226        5.63465        0.79832
H         -2.26486        6.36892        1.62052
C         -2.38956       -0.29568        2.27583
C         -1.07543       -0.35199        2.75268
H         -0.28502       -0.70018        2.08215
C         -0.75248        0.08208        4.04765
C          0.69221        0.09000        4.50191
H          0.75978        0.49036        5.52535
H          1.26893        0.77592        3.86154
N          1.37385       -1.22003        4.46841
C          0.79452       -2.23622        5.38481
H          1.31684       -1.60058        3.51769
H         -0.30955       -2.17706        5.40175
H          1.14587       -2.01102        6.40464
C          1.22158       -3.60494        4.96326
C          0.58055       -4.42243        3.96387
C         -0.58244       -4.27358        3.18305
C         -0.91833       -5.27926        2.28275
H         -1.20670       -3.38288        3.28203
H         -1.81190       -5.17768        1.66561
C         -0.12731       -6.44108        2.15350
C          1.02215       -6.62245        2.91959
H         -0.42440       -7.21298        1.44254
H          1.62373       -7.52856        2.82966
C          1.36893       -5.60086        3.81181
N          2.44087       -5.48657        4.67850
H          3.16471       -6.18340        4.81132
C          2.34867       -4.29057        5.36751
H          3.10154       -4.01315        6.10010
C         -1.77121        0.55534        4.87564
C         -3.09503        0.62543        4.41963
H         -1.51893        0.92584        5.87323
C         -3.39640        0.18745        3.12846
H         -4.43010        0.24471        2.77739
C         -4.20338        1.22726        5.25358
N         -4.25939        2.71604        5.34778
H         -4.15414        0.85593        6.28815
H         -5.15721        0.87442        4.83776
H         -3.74669        3.01292        6.17934
C         -3.80576        3.52710        4.18344
C         -2.34621        3.52645        3.82659
H         -4.12943        4.55757        4.41161
H         -4.40036        3.21903        3.31465
C         -1.21257        3.85982        4.65140
C         -1.04431        4.25290        5.99415
H         -1.90700        4.41824        6.64385
C          0.24258        4.44573        6.49199
C          1.37894        4.26299        5.67393
H          0.37802        4.75062        7.53096
H          2.37293        4.42387        6.09510
C          1.25159        3.88785        4.33778
C         -0.04270        3.68664        3.84635
H          2.12261        3.74513        3.69582
N         -0.46230        3.28842        2.59654
C         -1.83427        3.18640        2.59129
H          0.14370        3.06979        1.80963
H         -2.35424        2.84596        1.70325
C         -2.72777       -0.64790        0.87300
C         -3.33638        0.32491        0.05963
H         -3.52899        1.32225        0.45777
C         -3.70079        0.03549       -1.25684
C         -3.48492       -1.26118       -1.74894
H         -3.78503       -1.50952       -2.77049
C         -2.92164       -2.26147       -0.94864
C         -2.81827       -3.68822       -1.47262
H         -3.61302       -3.83077       -2.22527
H         -3.03676       -4.38334       -0.64633
N         -1.55537       -4.11639       -2.07172
C         -1.11999       -3.32141       -3.22554
H         -0.79889       -4.13703       -1.36948
H         -0.72278       -2.31851       -2.95898
H         -2.00469       -3.12690       -3.85691
C         -0.09117       -4.07160       -4.02512
C         -0.13530       -5.41804       -4.32385
H         -0.87456       -6.15695       -4.03155
N          0.97590       -5.77278       -5.07119
C          1.77479       -4.66305       -5.25676
H          1.20444       -6.71511       -5.36501
C          3.00366       -4.52590       -5.91205
C          3.59627       -3.26389       -5.90960
H          3.48730       -5.37497       -6.39832
H          4.55642       -3.12231       -6.40825
C          2.97572       -2.16748       -5.27073
C          1.74715       -2.30332       -4.62826
H          3.47521       -1.19720       -5.27286
H          1.27996       -1.43608       -4.15344
C          1.12340       -3.56683       -4.60893
C         -2.51085       -1.93098        0.35184
H         -2.06822       -2.70070        0.98825
C         -4.36183        1.07605       -2.12772
N         -5.76343        0.69047       -2.45089
H         -3.78119        1.18304       -3.06222
H         -4.37266        2.04959       -1.61684
H         -5.83070       -0.32634       -2.35232
C         -6.20050        1.05385       -3.83092
C         -5.25341        0.61271       -4.90801
H         -6.32739        2.14676       -3.87076
H         -7.20188        0.61595       -3.96295
C         -4.87616       -0.74041       -5.23985
C         -5.32626       -2.01312       -4.83678
H         -6.17675       -2.11744       -4.15942
C         -4.66966       -3.14570       -5.31191
C         -3.56667       -3.03794       -6.18604
H         -5.00554       -4.13515       -4.99810
H         -3.05485       -3.94184       -6.51889
C         -3.11338       -1.79568       -6.62535
C         -3.78291       -0.66016       -6.15532
H         -2.26031       -1.71429       -7.30101
N         -3.55657        0.67972       -6.40706
C         -4.41552        1.43573       -5.63373
H         -2.73930        1.05750       -6.88070
H         -4.35231        2.52005       -5.64726
