# Supplementary material for: Monosaccharide Binding to Synthetic Carbohydrate Receptor Microarrays
Source: J Phys Chem C Nanomater Interfaces. 2025 Nov 6;129(46):20797–808. doi: 10.1021/acs.jpcc.5c06186 (PMC12641478; doi:10.1021/acs.jpcc.5c06186)
Supplement: Supplementary file 2 [file jp5c06186_si_002.zip › aGlc1_SCR1.xyz]

146
aGlc/ratio_1-1/conf_0066/pbe_ts/geometry.in.next_step
C          2.65246       -0.97686       -1.87371
C          2.56963       -0.45859       -3.17258
H          1.58852       -0.38728       -3.64832
C          3.71314       -0.03460       -3.86130
C          3.54067        0.65069       -5.19798
H          2.89928        0.02774       -5.85614
H          4.51083        0.76473       -5.70840
N          2.92597        1.98202       -4.98133
C          2.06663        2.47445       -6.08203
H          2.33117        1.89510       -4.15132
H          1.60151        1.62753       -6.62908
H          2.67794        3.02474       -6.81573
C          0.99878        3.35380       -5.51205
C         -0.14488        2.89982       -4.75818
C         -0.66086        1.62936       -4.43833
C         -1.79724        1.54197       -3.64177
H         -0.17833        0.72360       -4.81012
H         -2.19816        0.56133       -3.38320
C         -2.43583        2.70206       -3.15339
C         -1.95551        3.97448       -3.45626
H         -3.32356        2.60139       -2.52710
H         -2.45235        4.86966       -3.07836
C         -0.81158        4.05687       -4.25900
N         -0.09985        5.15696       -4.70333
H         -0.34077        6.12456       -4.52311
C          0.98610        4.73103       -5.44799
H          1.68200        5.44962       -5.87091
C          4.95682       -0.15107       -3.23334
C          5.06900       -0.65163       -1.92867
H          5.85338        0.20154       -3.74973
C          3.91234       -1.07756       -1.26621
H          3.97063       -1.43136       -0.23299
C          6.39984       -0.64794       -1.18759
N          6.48901        0.21066        0.00283
H          7.20620       -0.35217       -1.87809
H          6.63094       -1.67584       -0.86061
H          5.69931        0.01221        0.62161
C          6.58618        1.66414       -0.23582
C          5.48862        2.32470       -1.02758
H          7.55037        1.85267       -0.73754
H          6.66691        2.12940        0.76093
C          4.09954        2.45283       -0.66062
C          3.34688        2.06320        0.45983
H          3.81485        1.55172        1.29949
C          1.97572        2.30108        0.47303
C          1.33795        2.94344       -0.60882
H          1.38725        1.96007        1.32619
H          0.26246        3.12993       -0.57505
C          2.05640        3.33490       -1.73867
C          3.43146        3.07216       -1.75531
H          1.56147        3.83100       -2.57379
N          4.37437        3.34086       -2.73758
C          5.59550        2.85137       -2.29564
H          4.09907        3.30340       -3.72862
H          6.46932        2.90798       -2.94041
C          1.41401       -1.32240       -1.13987
C          1.27258       -2.52994       -0.43750
H          2.09438       -3.25003       -0.43836
C          0.09012       -2.82202        0.25108
C         -0.93886       -1.87874        0.24300
H         -1.86021       -2.07502        0.78872
C         -0.79682       -0.64057       -0.38821
C         -1.83269        0.43096       -0.15266
H         -2.79537        0.18537       -0.63953
H         -1.48820        1.38253       -0.59618
N         -2.06402        0.55163        1.30423
C         -2.70575        1.82490        1.71128
H         -1.14734        0.49491        1.76257
H         -3.75780        1.79087        1.39351
H         -2.23035        2.69164        1.20908
C         -2.61556        1.96535        3.19708
C         -3.50627        1.45690        4.11938
H         -4.45207        0.95222        3.94470
N         -3.00134        1.62359        5.39481
C         -1.76333        2.23497        5.32685
H         -3.46649        1.33182        6.24665
C         -0.85467        2.57531        6.33576
C          0.34845        3.16371        5.94829
H         -1.07142        2.37933        7.38716
H          1.08240        3.43099        6.70915
C          0.63325        3.41934        4.58840
C         -0.27681        3.08733        3.58691
H          1.58088        3.88748        4.31798
H         -0.04211        3.29837        2.54219
C         -1.49390        2.47325        3.94417
C          0.37234       -0.38057       -1.10248
H          0.51230        0.58661       -1.58486
C         -0.11963       -4.13776        0.98125
N         -0.84323       -4.05984        2.26612
H          0.84741       -4.63235        1.15789
H         -0.69255       -4.81561        0.32238
H         -1.54040       -3.30949        2.20361
C         -0.01592       -3.74132        3.45418
C          0.58243       -2.36225        3.53133
H          0.77654       -4.50238        3.52147
H         -0.66669       -3.90251        4.32748
C          1.93760       -1.96961        3.24522
C          3.08803       -2.65345        2.80684
H          3.04696       -3.71871        2.57037
C          4.29010       -1.95923        2.69756
C          4.37417       -0.58748        3.02387
H          5.19077       -2.48343        2.37300
H          5.34106       -0.08339        2.96816
C          3.24962        0.12492        3.43654
C          2.04010       -0.57216        3.52442
H          3.30932        1.18379        3.69487
N          0.79055       -0.14185        3.92075
C         -0.07629       -1.21667        3.94011
H          0.55639        0.80816        4.20000
H         -1.11477       -1.08154        4.23281
C         -5.85079       -3.17272       -0.17246
H         -6.69654       -3.70010       -0.64974
O         -4.81738       -2.92009       -1.11384
C         -4.32581       -3.49554        1.64367
H         -3.46146       -3.43996        0.95946
O         -5.45894       -4.00348        0.90043
C         -6.27758       -1.79930        0.34878
H         -7.14733       -1.93287        1.01036
O         -6.70599       -0.92640       -0.70587
H         -6.05447       -1.05836       -1.42422
C         -5.13169       -1.15135        1.13244
H         -4.31900       -0.94060        0.40997
O         -5.57881        0.07643        1.72872
H         -6.12551        0.50641        1.04327
C         -4.57096       -2.07576        2.21061
H         -5.31478       -2.13485        3.02904
O         -3.34235       -1.59198        2.76166
H         -2.98104       -0.84293        2.20175
C         -4.01942       -4.51603        2.74855
H         -4.98030       -4.92352        3.10257
H         -3.55064       -3.97757        3.59193
O         -3.21789       -5.60655        2.32203
H         -2.27945       -5.27172        2.33778
C         -4.41457       -4.07336       -1.88815
H         -5.09910       -4.17340       -2.75208
H         -4.49936       -4.97540       -1.26206
C         -2.97583       -3.88769       -2.34559
H         -2.70414       -4.77707       -2.94047
H         -2.31624       -3.89197       -1.46261
C         -2.71773       -2.61773       -3.16415
H         -2.92135       -1.74100       -2.52870
H         -3.43550       -2.56865       -4.00238
C         -1.28618       -2.54351       -3.69935
H         -1.07021       -3.38395       -4.37729
H         -0.55277       -2.57489       -2.88170
H         -1.11530       -1.61432       -4.26210
