# Supplementary material for: Monosaccharide Binding to Synthetic Carbohydrate Receptor Microarrays
Source: J Phys Chem C Nanomater Interfaces. 2025 Nov 6;129(46):20797–808. doi: 10.1021/acs.jpcc.5c06186 (PMC12641478; doi:10.1021/acs.jpcc.5c06186)
Supplement: Supplementary file 2 [file jp5c06186_si_002.zip › bGlc1_SCR1.xyz]

146
bGlc/ratio_1-1/conf_0000/pbe_ts/geometry.in.next_step
C          3.26411       -0.49561       -0.01978
C          4.26589       -0.80307        0.91195
H          3.97102       -1.22063        1.87676
C          5.61551       -0.65369        0.59563
C          6.69572       -1.04461        1.59717
H          6.73079       -0.26932        2.38134
H          7.67572       -1.01348        1.09165
N          6.59072       -2.33739        2.27840
C          6.71413       -3.53929        1.43384
H          5.73062       -2.37966        2.82816
H          6.75821       -4.40024        2.12152
H          7.70064       -3.49174        0.94319
C          5.65669       -3.78283        0.38797
C          4.27709       -4.13736        0.60958
C          3.50392       -4.39094        1.75801
C          2.14768       -4.67420        1.61559
H          3.95755       -4.36769        2.75139
H          1.53898       -4.86054        2.50160
C          1.54284       -4.72601        0.34295
C          2.27987       -4.48549       -0.81464
H          0.47682       -4.94467        0.26525
H          1.81064       -4.52056       -1.80021
C          3.63600       -4.17765       -0.66522
N          4.59477       -3.86664       -1.60992
H          4.42891       -3.76241       -2.60359
C          5.79889       -3.62355       -0.97263
H          6.67198       -3.32306       -1.54467
C          5.95379       -0.09378       -0.64247
C          4.97656        0.27336       -1.57311
H          7.00895        0.07923       -0.87927
C          3.63663        0.01595       -1.26803
H          2.85891        0.29783       -1.97902
C          5.35591        0.98789       -2.86555
N          4.68691        2.25337       -3.18374
H          5.17534        0.31778       -3.72428
H          6.44267        1.17847       -2.85145
H          3.69582        2.08900       -3.37042
C          4.82265        3.35908       -2.21045
C          4.04129        3.28215       -0.92023
H          4.53696        4.27658       -2.75089
H          5.89647        3.46554       -1.98870
C          4.53016        3.00248        0.40477
C          5.80786        2.79465        0.95755
H          6.69713        2.81768        0.32468
C          5.92818        2.55794        2.32329
C          4.79218        2.51625        3.16133
H          6.91709        2.40546        2.75949
H          4.92002        2.33117        4.22923
C          3.51375        2.72894        2.65003
C          3.39673        2.97340        1.27518
H          2.63608        2.72690        3.29988
N          2.27997        3.22923        0.51168
C          2.67148        3.43276       -0.79526
H          1.31795        3.32485        0.86637
H          1.92217        3.66666       -1.54653
C          1.84072       -0.68825        0.34020
C          0.94924       -1.35520       -0.50931
H          1.30726       -1.74056       -1.46568
C         -0.38132       -1.58160       -0.13422
C         -0.83000       -1.09939        1.09788
H         -1.86823       -1.28087        1.39471
C          0.02893       -0.37538        1.94200
C         -0.52222        0.25405        3.19507
H          0.28736        0.69182        3.79919
H         -1.03024       -0.51134        3.81090
N         -1.47334        1.33573        2.82461
C         -2.44641        1.66290        3.90549
H         -2.02380        0.96002        2.04299
H         -3.02770        2.53407        3.56197
H         -1.88045        1.98943        4.79076
C         -3.35227        0.51689        4.24068
C         -3.40364       -0.19856        5.41880
H         -2.86908       -0.03666        6.35057
N         -4.28929       -1.25326        5.28927
C         -4.82242       -1.24974        4.01189
H         -4.52056       -1.91531        6.02053
C         -5.73586       -2.11962        3.40475
C         -6.08018       -1.86386        2.07921
H         -6.16288       -2.96557        3.94660
H         -6.78868       -2.51801        1.56970
C         -5.53948       -0.76556        1.37838
C         -4.63688        0.09851        1.98769
H         -5.84385       -0.58726        0.34803
H         -4.25109        0.95266        1.42886
C         -4.25584       -0.13713        3.32415
C          1.35845       -0.19022        1.56352
H          2.03457        0.37744        2.20581
C         -1.32666       -2.31969       -1.05066
N         -1.83342       -1.42487       -2.09978
H         -2.13348       -2.78226       -0.44628
H         -0.78745       -3.14402       -1.55088
H         -2.31812       -0.63603       -1.65613
C         -2.72672       -2.08985       -3.06730
C         -4.01700       -2.63446       -2.51741
H         -2.14971       -2.90185       -3.54064
H         -2.94005       -1.36189       -3.86629
C         -5.24667       -1.90688       -2.32379
C         -5.65991       -0.59419       -2.61948
H         -4.97771        0.10449       -3.10526
C         -6.95389       -0.19956       -2.29248
C         -7.85706       -1.09674       -1.68183
H         -7.27915        0.81884       -2.50896
H         -8.86389       -0.75811       -1.43518
C         -7.48529       -2.40728       -1.38865
C         -6.17957       -2.79564       -1.71041
H         -8.18855       -3.10075       -0.92359
N         -5.53340       -4.00470       -1.53970
C         -4.24062       -3.90472       -2.02593
H         -5.94367       -4.83874       -1.13684
H         -3.57186       -4.76016       -1.98892
C         -1.18007        2.23455       -0.64097
H         -0.57964        1.47817       -0.11171
O         -0.49878        2.60966       -1.83818
C         -3.52925        2.39303       -1.36952
H         -4.40951        1.77161       -1.14199
O         -2.41932        1.57658       -0.88627
C         -1.33346        3.50100        0.23579
H         -1.01584        4.37253       -0.35953
O         -0.48572        3.47722        1.38994
H         -0.78394        2.69524        1.97431
C         -2.79198        3.70270        0.64676
H         -3.11217        2.86436        1.29418
O         -2.96571        4.93791        1.34280
H         -2.18862        5.02931        1.92672
C         -3.69126        3.70869       -0.57980
H         -3.39936        4.56263       -1.21843
O         -5.07590        3.80938       -0.22397
H         -5.17346        4.64469        0.26825
C         -3.48588        2.60789       -2.88773
H         -4.49448        2.91375       -3.20881
H         -3.26059        1.63205       -3.36233
O         -2.59665        3.61926       -3.33672
H         -1.71173        3.39000       -2.96903
C          0.09526        1.46586       -2.51343
H         -0.63518        0.64535       -2.56319
H          0.94257        1.12593       -1.89618
C          0.55680        1.88353       -3.89918
H          1.24905        2.73767       -3.81206
H         -0.30966        2.24360       -4.47988
C          1.24063        0.73670       -4.66285
H          2.12120        0.38723       -4.09539
H          1.63677        1.14129       -5.60773
C          0.32637       -0.45848       -4.95784
H         -0.03758       -0.93869       -4.03730
H          0.85404       -1.21747       -5.55374
H         -0.55824       -0.14336       -5.53392
