# Supplementary material for: Monosaccharide Binding to Synthetic Carbohydrate Receptor Microarrays
Source: J Phys Chem C Nanomater Interfaces. 2025 Nov 6;129(46):20797–808. doi: 10.1021/acs.jpcc.5c06186 (PMC12641478; doi:10.1021/acs.jpcc.5c06186)
Supplement: Supplementary file 2 [file jp5c06186_si_002.zip › bGal1_SCR2.xyz]

256
bGal/ratio_1-2/conf_0041/pbe_ts/geometry.in.next_step
C          2.70696        3.35358       -1.34032
C          1.35497        3.70788       -1.18379
H          0.59200        3.16964       -1.75165
C          0.95807        4.72530       -0.31317
C         -0.50837        5.11335       -0.18117
H         -0.81862        4.97447        0.86737
H         -1.11934        4.41383       -0.77032
N         -0.89443        6.47908       -0.56577
C         -0.82250        6.82487       -1.99717
H         -0.36911        7.15976       -0.01446
H         -1.14767        7.87574       -2.07368
H         -1.58942        6.23030       -2.52271
C          0.49856        6.63334       -2.69726
C          1.76315        7.23910       -2.36434
C          2.16657        8.21267       -1.43157
C          3.51728        8.52837       -1.32091
H          1.43371        8.71586       -0.79791
H          3.83897        9.27968       -0.59802
C          4.48374        7.88701       -2.12479
C          4.11792        6.92952       -3.06796
H          5.53675        8.14925       -2.00813
H          4.86534        6.43242       -3.68867
C          2.75757        6.62498       -3.18198
N          2.10882        5.73434       -4.01364
H          2.57043        5.07273       -4.62735
C          0.75957        5.73019       -3.70489
H          0.07861        5.05824       -4.22043
C          1.94492        5.38874        0.42934
C          3.29972        5.08561        0.27391
H          1.66111        6.18469        1.12358
C          3.67206        4.05920       -0.60702
H          4.73050        3.83239       -0.75771
C          4.36623        5.85925        1.00767
N          5.04557        5.04312        2.03571
H          3.92352        6.75185        1.48015
H          5.08477        6.22009        0.24875
H          4.85655        4.06095        1.82497
C          6.51262        5.22768        2.06398
C          7.21310        4.74544        0.82448
H          6.89580        4.69418        2.94852
H          6.72027        6.29509        2.23594
C          7.42387        3.36536        0.46163
C          7.18943        2.14186        1.11682
H          6.76900        2.12155        2.12275
C          7.52759        0.95467        0.47538
C          8.10787        0.96166       -0.81083
H          7.34453        0.00503        0.98078
H          8.38611        0.01875       -1.28378
C          8.34298        2.15394       -1.49187
C          7.99186        3.34509       -0.84663
H          8.78768        2.15364       -2.48835
N          8.10982        4.65959       -1.25562
C          7.64386        5.49428       -0.25148
H          8.50563        4.96759       -2.13591
H          7.66066        6.57267       -0.38237
C          3.10501        2.26108       -2.26069
C          3.99082        1.25996       -1.83849
H          4.39977        1.29404       -0.82504
C          4.33545        0.19546       -2.68217
C          3.81699        0.15727       -3.97914
H          4.09969       -0.68277       -4.61698
C          2.92472        1.14018       -4.42842
C          2.34598        1.09683       -5.84226
H          3.15613        1.32005       -6.55785
H          1.61467        1.91802       -5.94428
N          1.69565       -0.12669       -6.32047
C          0.46835       -0.53437       -5.60595
H          2.36431       -0.90056       -6.31774
H          0.02327       -1.35514       -6.19296
H         -0.24341        0.30589       -5.66994
C          0.63775       -0.94679       -4.17212
C          0.36635       -0.18357       -3.05405
H         -0.09416        0.79777       -2.99675
N          0.83732       -0.79706       -1.91872
C          1.39954       -2.00008       -2.27123
H          0.72336       -0.48475       -0.94104
C          1.96754       -2.98848       -1.46242
C          2.42359       -4.14695       -2.08955
H          2.03497       -2.85154       -0.38342
H          2.86730       -4.94206       -1.49131
C          2.33109       -4.30334       -3.49103
C          1.78194       -3.30595       -4.29536
H          2.69991       -5.22289       -3.94918
H          1.71896       -3.44761       -5.37685
C          1.29354       -2.13202       -3.69004
C          2.57390        2.17644       -3.56003
H          1.84699        2.92442       -3.88666
C          5.28155       -0.87310       -2.17234
N          5.25301       -2.10101       -2.95608
H          5.08822       -1.02381       -1.08803
H          6.30755       -0.46912       -2.23267
H          4.37686       -2.60582       -2.78797
C          6.39301       -2.99387       -2.70405
C          6.49856       -3.61916       -1.33370
H          7.30949       -2.41831       -2.91677
H          6.35568       -3.79548       -3.45800
C          6.02443       -4.92431       -0.94332
C          5.38707       -5.97563       -1.63001
H          5.13247       -5.87219       -2.68637
C          5.08072       -7.14675       -0.94349
C          5.40591       -7.29996        0.42186
H          4.58442       -7.96496       -1.46750
H          5.15604       -8.23169        0.93115
C          6.04241       -6.28317        1.12958
C          6.33991       -5.10345        0.43695
H          6.29904       -6.40567        2.18348
N          6.96119       -3.94548        0.86238
C          7.06550       -3.06571       -0.20318
H          7.33307       -3.78425        1.79107
H          7.55611       -2.10632       -0.07188
H          3.06934       -0.26244        0.78453
C          2.57257       -0.50066        1.75558
O          2.44279       -1.88417        1.92053
H          4.12561        1.65211        1.81608
C          3.60171        1.40483        2.76648
O          3.36546       -0.00402        2.83357
C          1.17365        0.13947        1.81879
H          0.75051       -0.11894        2.80522
O          0.30851       -0.31863        0.77822
H         -0.12160       -1.21012        1.08921
C          1.31733        1.66288        1.71615
H          1.69758        1.91752        0.71028
O          0.08857        2.34698        1.96839
H         -0.55856        2.10128        1.28268
C          2.29632        2.20836        2.76162
H          2.53104        3.25470        2.49534
O          1.69122        2.16965        4.06553
H          0.76881        2.46314        3.93220
C          4.54449        1.77593        3.91837
H          4.75675        2.86131        3.83717
H          5.49191        1.23155        3.77749
O          4.07638        1.43082        5.21157
H          3.13687        1.70584        5.24126
C          3.70429       -2.59825        1.88988
H          4.44771       -2.02596        2.46322
H          4.05610       -2.68587        0.84372
C          3.49202       -3.96271        2.52703
H          3.02567       -3.80141        3.51439
H          4.48308       -4.40386        2.72136
C          2.66169       -4.94728        1.69793
H          3.20047       -5.17384        0.76457
H          1.71367       -4.47279        1.39973
C          2.36844       -6.25014        2.44199
H          1.83849       -6.05844        3.38928
H          3.29869       -6.78298        2.69063
H          1.75079       -6.92912        1.83590
C         -3.34421       -1.85463       -2.86157
C         -3.71736       -1.48152       -1.56279
H         -3.90526       -1.46750       -3.71459
C         -2.33533       -2.79498       -3.08587
C         -2.07390       -3.34785       -4.47874
H         -0.99916       -3.26580       -4.69656
H         -2.60214       -2.73180       -5.22492
N         -2.44338       -4.75360       -4.71088
C         -3.87941       -5.08364       -4.76934
H         -1.97429       -5.34396       -4.02137
H         -3.93149       -6.17423       -4.92518
H         -4.28808       -4.62708       -5.68718
C         -4.75091       -4.68192       -3.60696
C         -4.61672       -5.07731       -2.22786
C         -3.75460       -5.95333       -1.54209
C         -3.85436       -6.05497       -0.15763
H         -3.01212       -6.54249       -2.08386
H         -3.18667       -6.72706        0.38524
C         -4.80202       -5.29844        0.56323
C         -5.68123       -4.43607       -0.08629
H         -4.85110       -5.38629        1.64710
H         -6.41457       -3.85689        0.47742
C         -5.57716       -4.33502       -1.47760
N         -6.29171       -3.56438       -2.37509
H         -6.90561       -2.79970       -2.11414
C         -5.77483       -3.75958       -3.64403
H         -6.16851       -3.20000       -4.48820
C         -1.61548       -3.28743       -1.98962
C         -1.93904       -2.90590       -0.68260
H         -0.79294       -3.98885       -2.15249
C         -3.01102       -2.03340       -0.48403
H         -3.33004       -1.75120        0.52082
C         -1.17910       -3.47701        0.49185
N         -1.01660       -2.47603        1.57355
H         -0.18064       -3.80272        0.16496
H         -1.71561       -4.36845        0.86604
H         -1.92740       -2.02298        1.68598
C         -0.66750       -3.05567        2.89948
C         -1.67611       -4.04127        3.40911
H         -0.56886       -2.20729        3.59532
H          0.32964       -3.50796        2.82725
C         -3.07686       -3.78375        3.63463
C         -3.89725       -2.64717        3.49844
H         -3.48642       -1.67452        3.22361
C         -5.26362       -2.76372        3.72355
C         -5.83339       -3.99624        4.10764
H         -5.90082       -1.88726        3.60584
H         -6.91317       -4.06892        4.25204
C         -5.04800       -5.13468        4.28435
C         -3.67567       -5.01455        4.03594
H         -5.49290       -6.08784        4.57516
N         -2.67202       -5.96519        4.05912
C         -1.47937       -5.38068        3.67047
H         -2.79236       -6.94124        4.30318
H         -0.57066       -5.97169        3.60030
C         -4.83623       -0.54810       -1.30991
C         -5.65898       -0.69168       -0.17783
H         -5.49695       -1.53083        0.50240
C         -6.68976        0.21321        0.09381
C         -6.86306        1.31783       -0.75206
H         -7.63689        2.04860       -0.50368
C         -6.03225        1.50779       -1.86448
C         -6.08813        2.79965       -2.66515
H         -7.13589        3.04835       -2.89968
H         -5.57413        2.65547       -3.63014
N         -5.50579        3.99132       -2.02753
C         -4.04893        4.01548       -1.81473
H         -5.99158        4.18035       -1.14900
H         -3.81605        5.01773       -1.41472
H         -3.56834        3.96594       -2.80733
C         -3.42148        2.97149       -0.92202
C         -2.40525        2.10437       -1.26203
H         -1.89676        1.97977       -2.21336
N         -2.08303        1.29260       -0.18801
C         -2.92547        1.59593        0.86542
H         -1.40069        0.53367       -0.17868
C         -3.00597        1.03597        2.14730
C         -3.94217        1.57188        3.02761
H         -2.32656        0.24014        2.45579
H         -4.04293        1.16691        4.03622
C         -4.75312        2.66136        2.64261
C         -4.67125        3.21555        1.36959
H         -5.43813        3.08609        3.37575
H         -5.30389        4.06372        1.10297
C         -3.75768        2.67586        0.44603
C         -5.06224        0.54546       -2.15748
H         -4.40477        0.70040       -3.01562
C         -7.59557       -0.02230        1.28532
N         -7.95391        1.22290        1.96569
H         -7.11010       -0.76775        1.94932
H         -8.53967       -0.48775        0.94125
H         -7.08689        1.68170        2.26531
C         -8.83673        1.02553        3.13215
C         -8.22918        0.28904        4.29715
H         -9.73670        0.49466        2.78093
H         -9.17497        2.02172        3.45953
C         -7.30470        0.83604        5.26046
C         -6.79390        2.12591        5.49925
H         -7.12460        2.97361        4.89607
C         -5.86658        2.30965        6.52008
C         -5.44265        1.22880        7.32341
H         -5.45764        3.30383        6.70584
H         -4.70534        1.40196        8.10843
C         -5.95773       -0.05248        7.13993
C         -6.89507       -0.22930        6.11544
H         -5.64026       -0.88448        7.77065
N         -7.58403       -1.35794        5.71539
C         -8.36176       -1.04902        4.61058
H         -7.41726       -2.29279        6.06996
H         -8.96815       -1.81391        4.13275
