# Supplementary material for: Monosaccharide Binding to Synthetic Carbohydrate Receptor Microarrays
Source: J Phys Chem C Nanomater Interfaces. 2025 Nov 6;129(46):20797–808. doi: 10.1021/acs.jpcc.5c06186 (PMC12641478; doi:10.1021/acs.jpcc.5c06186)
Supplement: Supplementary file 2 [file jp5c06186_si_002.zip › aMan1_SCR1.xyz]

146
aMan/ratio_1-1/conf_0077/pbe_ts/geometry.in.next_step
C          1.37706        2.31958        0.23168
C          1.67937        3.42909       -0.56491
H          2.71849        3.76140       -0.62280
C          0.69028        4.06635       -1.32117
C          1.03143        5.24351       -2.22915
H          1.19593        6.13709       -1.60026
H          0.15215        5.46993       -2.85579
N          2.19046        5.14228       -3.11988
C          2.10727        4.17672       -4.23529
H          3.03707        4.96093       -2.57597
H          2.95699        4.40521       -4.89885
H          1.20259        4.43028       -4.81154
C          2.10668        2.70032       -3.92161
C          0.97512        1.81097       -3.86826
C         -0.40377        1.96745       -4.10548
C         -1.25015        0.87873       -3.92281
H         -0.80749        2.93269       -4.41839
H         -2.32226        0.98845       -4.09576
C         -0.75090       -0.37524       -3.50662
C          0.61045       -0.56725       -3.28012
H         -1.45060       -1.19877       -3.35848
H          0.99793       -1.53593       -2.96573
C          1.46204        0.52867       -3.47301
N          2.83520        0.62629       -3.33730
H          3.41898       -0.07633       -2.84852
C          3.20796        1.93501       -3.58625
H          4.25138        2.22871       -3.49928
C         -0.62049        3.59052       -1.23782
C         -0.95463        2.48855       -0.44315
H         -1.40283        4.07177       -1.83211
C          0.05713        1.85612        0.28614
H         -0.15764        0.97264        0.89038
C         -2.35952        1.92092       -0.47179
N         -2.96643        1.55212        0.82819
H         -2.35345        1.01730       -1.10416
H         -3.03842        2.62729       -0.97275
H         -2.24213        1.14228        1.42723
C         -3.57857        2.69035        1.57133
C         -2.68552        3.87924        1.75697
H         -3.90315        2.28240        2.54141
H         -4.49048        2.98448        1.02839
C         -1.51165        3.95383        2.58925
C         -0.93422        3.08719        3.53409
H         -1.40583        2.13642        3.78159
C          0.25584        3.45824        4.15098
C          0.88610        4.68172        3.83766
H          0.72542        2.78103        4.86586
H          1.82761        4.93798        4.32634
C          0.33671        5.56528        2.91063
C         -0.86293        5.18807        2.29770
H          0.82870        6.50895        2.66824
N         -1.63400        5.83851        1.35067
C         -2.72176        5.04966        1.02804
H         -1.42194        6.73933        0.93930
H         -3.43475        5.37375        0.27507
C          2.48509        1.55262        0.86887
C          3.24284        0.72831        0.02721
H          2.96203        0.68108       -1.02011
C          4.30384       -0.03815        0.51166
C          4.62470        0.05512        1.87486
H          5.44514       -0.54375        2.28257
C          3.89508        0.89077        2.72983
C          4.28754        1.05324        4.19015
H          4.84016        2.00184        4.29709
H          4.99889        0.24558        4.46862
N          3.11608        1.13102        5.06352
C          2.53896       -0.18299        5.40040
H          3.34094        1.64056        5.91842
H          3.12176       -0.71391        6.18123
H          2.60687       -0.80483        4.49394
C          1.09785       -0.08337        5.80112
C          0.58654        0.19767        7.05059
H          1.10243        0.37112        7.99096
N         -0.79744        0.23718        6.99569
C         -1.21205       -0.04364        5.70787
H         -1.40888        0.40110        7.78666
C         -2.49832       -0.15933        5.16619
C         -2.59824       -0.50113        3.81869
H         -3.39087       -0.00299        5.77408
H         -3.58554       -0.61848        3.36886
C         -1.44400       -0.70608        3.03025
C         -0.16847       -0.56138        3.56537
H         -1.55338       -1.01313        1.98925
H          0.71415       -0.69746        2.94126
C         -0.03504       -0.24011        4.92702
C          2.80735        1.62201        2.22586
H          2.21767        2.24031        2.90187
C          5.05557       -0.96688       -0.42105
N          4.20657       -1.40562       -1.54188
H          5.45184       -1.82600        0.15983
H          5.93542       -0.44987       -0.84570
H          3.33782       -1.78445       -1.14803
C          4.81428       -2.45906       -2.38853
C          3.75711       -3.07918       -3.24802
H          5.31154       -3.23913       -1.77607
H          5.60178       -1.99575       -3.00538
C          2.88411       -4.16434       -2.87492
C          2.81469       -5.02760       -1.76384
H          3.54065       -4.95119       -0.95178
C          1.79955       -5.97691       -1.71050
C          0.84365       -6.08455       -2.74393
H          1.73365       -6.64773       -0.85279
H          0.05253       -6.83132       -2.66707
C          0.88846       -5.25229       -3.85959
C          1.91680       -4.30434       -3.91465
H          0.14669       -5.33646       -4.65541
N          2.21867       -3.36011       -4.87821
C          3.30980       -2.61989       -4.47075
H          1.65996       -3.16110       -5.70037
H          3.67010       -1.79264       -5.07507
C         -2.80331       -1.98176       -0.66582
H         -2.15662       -1.08739       -0.73569
O         -2.09170       -3.08999       -0.14367
C         -4.16234       -3.26615       -2.17580
H         -3.71986       -4.21442       -1.81867
O         -3.22676       -2.18080       -2.01029
C         -3.97937       -1.72764        0.30572
H         -3.57919       -1.80855        1.33196
O         -4.61731       -0.47821        0.09091
H         -4.02920        0.27382        0.44244
C         -5.06207       -2.80059        0.12206
H         -4.69874       -3.77014        0.49744
O         -6.23242       -2.46982        0.87950
H         -6.28012       -1.49092        0.81013
C         -5.41595       -2.94237       -1.35914
H         -5.81936       -1.97844       -1.72440
O         -6.38604       -3.98682       -1.54868
H         -7.07159       -3.83359       -0.87139
C         -4.43059       -3.38550       -3.67754
H         -3.46444       -3.42582       -4.20358
H         -4.96342       -2.47804       -4.02448
O         -5.13817       -4.57569       -4.01098
H         -5.89673       -4.62492       -3.39420
C         -0.88195       -3.41196       -0.86924
H         -1.00940       -3.14948       -1.93006
H         -0.79100       -4.50682       -0.81449
C          0.36643       -2.75617       -0.28675
H          0.23411       -1.66024       -0.23799
H          1.17787       -2.92966       -1.01362
C          0.78464       -3.31358        1.07664
H          0.85591       -4.41239        0.99924
H         -0.00467       -3.11214        1.81762
C          2.12018       -2.75177        1.56616
H          2.94942       -3.06780        0.91212
H          2.35742       -3.09469        2.58402
H          2.12355       -1.65201        1.57531
