# Supplementary material for: Monosaccharide Binding to Synthetic Carbohydrate Receptor Microarrays
Source: J Phys Chem C Nanomater Interfaces. 2025 Nov 6;129(46):20797–808. doi: 10.1021/acs.jpcc.5c06186 (PMC12641478; doi:10.1021/acs.jpcc.5c06186)
Supplement: Supplementary file 2 [file jp5c06186_si_002.zip › bGal2_SCR1.xyz]

182
bGal/ratio_2-1/conf_0030/pbe_ts/geometry.in.next_step
C          0.11485       -1.20227       -1.44636
C         -1.27698       -1.29593       -1.28498
H         -1.77288       -0.64562       -0.56112
C         -2.02778       -2.21988       -2.01770
C         -3.51180       -2.35341       -1.72595
H         -3.90468       -1.34424       -1.48418
H         -3.62525       -2.95312       -0.80603
N         -4.27818       -3.03908       -2.76630
C         -4.47007       -2.28235       -4.02537
H         -5.19076       -3.28747       -2.38135
H         -5.16558       -2.87342       -4.64106
H         -3.51044       -2.27504       -4.56605
C         -4.95273       -0.86581       -3.89555
C         -6.28356       -0.38834       -3.61537
C         -7.52318       -1.01725       -3.38936
C         -8.63671       -0.23390       -3.09786
H         -7.61252       -2.10486       -3.43795
H         -9.60066       -0.71196       -2.91684
C         -8.54392        1.17381       -3.03836
C         -7.33594        1.82882       -3.26999
H         -9.43582        1.75982       -2.81151
H         -7.26379        2.91675       -3.22272
C         -6.21535        1.03892       -3.55220
N         -4.90465        1.40132       -3.79411
H         -4.48193        2.30867       -3.59545
C         -4.15458        0.25589       -3.97443
H         -3.08702        0.31904       -4.15517
C         -1.36739       -3.06049       -2.92460
C          0.01693       -2.97432       -3.11292
H         -1.94899       -3.81251       -3.46415
C          0.74442       -2.03187       -2.37987
H          1.82892       -1.97477       -2.49652
C          0.73704       -3.93263       -4.04876
N          1.77241       -4.79037       -3.45949
H          1.22255       -3.35815       -4.85639
H         -0.00910       -4.58050       -4.53809
H          2.56264       -4.21599       -3.15953
C          1.35051       -5.64271       -2.31532
C          1.78111       -5.16005       -0.95485
H          1.76148       -6.65334       -2.48212
H          0.25588       -5.75089       -2.34452
C          0.99490       -4.55222        0.09005
C         -0.37394       -4.27276        0.25683
H         -1.08509       -4.50032       -0.53764
C         -0.80982       -3.68596        1.44079
C          0.09383       -3.37511        2.48108
H         -1.87010       -3.45922        1.56870
H         -0.28052       -2.92005        3.40076
C          1.45376       -3.65072        2.35671
C          1.88939       -4.24103        1.16222
H          2.15440       -3.44095        3.16649
N          3.14864       -4.65108        0.78513
C          3.07863       -5.20705       -0.47347
H          3.99448       -4.52784        1.35032
H          3.97297       -5.61112       -0.94092
C          0.91063       -0.26583       -0.61754
C          1.86684        0.57726       -1.20162
H          2.01092        0.54980       -2.28148
C          2.60167        1.48685       -0.43181
C          2.39134        1.52661        0.95355
H          2.95302        2.24496        1.55117
C          1.47469        0.66196        1.56915
C          1.27567        0.60885        3.06921
H          1.82245       -0.26448        3.47466
H          0.20948        0.40335        3.28430
N          1.76081        1.79550        3.78914
C          1.50767        1.70796        5.25242
H          1.27407        2.62120        3.42279
H          1.93338        2.61607        5.70594
H          2.10268        0.86280        5.63397
C          0.07136        1.54666        5.65404
C         -0.55214        0.38116        6.05037
H         -0.13607       -0.61298        6.18951
N         -1.89441        0.62025        6.28319
C         -2.16850        1.95563        6.04844
H         -2.55939       -0.06453        6.62365
C         -3.36751        2.66988        6.15474
C         -3.33370        4.02776        5.84703
H         -4.29498        2.18453        6.46334
H         -4.25139        4.61330        5.90810
C         -2.13653        4.65807        5.44485
C         -0.94606        3.94493        5.33952
H         -2.15044        5.72102        5.20218
H         -0.03187        4.44967        5.02119
C         -0.94567        2.56931        5.64400
C          0.72988       -0.21667        0.77312
H          0.02417       -0.90747        1.23837
C          3.57545        2.42999       -1.09928
N          2.90495        3.60364       -1.69235
H          4.11457        1.86542       -1.88203
H          4.33113        2.76216       -0.36463
H          1.89118        3.52416       -1.59026
C          3.25231        3.89854       -3.09517
C          3.12001        2.74904       -4.06096
H          4.28598        4.28238       -3.13161
H          2.60445        4.73450       -3.40372
C          1.91514        2.01922       -4.36609
C          0.57466        2.15776       -3.96458
H          0.27337        2.99113       -3.33019
C         -0.34645        1.19179       -4.35059
C          0.03289        0.09355       -5.15016
H         -1.37321        1.28511       -4.00094
H         -0.70742       -0.66447       -5.40966
C          1.34547       -0.05373       -5.59353
C          2.27403        0.91627       -5.19457
H          1.63961       -0.90431       -6.21136
N          3.63544        1.00860       -5.41899
C          4.14001        2.09377       -4.71911
H          4.18871        0.34276       -5.94515
H          5.20320        2.31649       -4.74041
C         -3.38783        1.83260       -0.61966
H         -3.44431        1.05089       -1.39476
O         -4.70932        2.23866       -0.27112
C         -2.03556        2.04747        1.43807
H         -1.43655        1.31684        2.00041
O         -2.68938        1.20679        0.45046
C         -2.64965        3.05964       -1.16810
H         -3.10561        3.96901       -0.73562
O         -2.80169        3.09790       -2.59481
H         -2.15250        3.76108       -2.90001
C         -1.17751        2.99647       -0.76064
H         -0.72593        2.06205       -1.12626
O         -0.45544        4.07891       -1.36115
H         -0.53677        4.81437       -0.71394
C         -1.06642        3.07219        0.77229
H         -0.03137        2.82093        1.04095
O         -1.25451        4.43157        1.19915
H         -2.22289        4.54710        1.36293
C         -3.00759        2.66747        2.44042
H         -2.42795        3.10489        3.26260
H         -3.64409        1.87211        2.86028
O         -3.80525        3.73401        1.89964
H         -4.36598        3.33243        1.19203
C         -5.68157        1.16032       -0.20523
H         -5.44613        0.43985       -1.00308
H         -6.64187        1.62940       -0.46417
C         -5.77260        0.47520        1.15521
H         -5.94974        1.24513        1.92491
H         -4.81018       -0.00510        1.39257
C         -6.90549       -0.56385        1.20622
H         -7.85513       -0.08292        0.91379
H         -7.03643       -0.87996        2.25369
C         -6.67186       -1.80169        0.33180
H         -5.72576       -2.29885        0.59688
H         -6.63551       -1.54879       -0.73725
H         -7.48194       -2.53300        0.46517
H          3.93537       -1.72750        1.73768
C          5.05012       -1.76512        1.68994
O          5.46290       -2.24747        0.46095
H          3.87347        0.07448        2.98163
C          4.97720        0.15798        3.04777
O          5.55056       -0.43009        1.88146
C          5.62386       -2.62315        2.81932
H          6.72377       -2.53571        2.76902
O          5.22776       -3.99363        2.67866
H          5.40137       -4.40783        3.54607
C          5.10269       -2.08227        4.16114
H          4.00827       -2.22815        4.17565
O          5.61841       -2.86118        5.24331
H          6.48114       -2.44878        5.45777
C          5.39253       -0.58805        4.32973
H          4.79355       -0.19508        5.17004
O          6.79440       -0.48615        4.63744
H          6.94372        0.36806        5.07521
C          5.31962        1.64844        3.06014
H          5.13151        2.04460        2.04616
H          6.39094        1.79736        3.26683
O          4.58543        2.33421        4.06458
H          3.61772        2.18407        3.87455
C          4.80944       -1.57983       -0.64386
H          5.22340       -0.56304       -0.73803
H          3.73230       -1.48359       -0.41956
C          5.03822       -2.40783       -1.90236
H          4.32159       -3.24272       -1.90853
H          6.04211       -2.85920       -1.83420
C          4.93574       -1.59915       -3.20627
H          4.01548       -0.99006       -3.20917
H          4.83142       -2.30746       -4.04529
C          6.15372       -0.70159       -3.45419
H          7.08534       -1.28649       -3.41216
H          6.23340        0.10206       -2.70762
H          6.11321       -0.22241       -4.44227
