# Supplementary material for: Monosaccharide Binding to Synthetic Carbohydrate Receptor Microarrays
Source: J Phys Chem C Nanomater Interfaces. 2025 Nov 6;129(46):20797–808. doi: 10.1021/acs.jpcc.5c06186 (PMC12641478; doi:10.1021/acs.jpcc.5c06186)
Supplement: Supplementary file 2 [file jp5c06186_si_002.zip › bGal1_SCR1.xyz]

146
bGal/ratio_1-1/conf_0026/pbe_ts/geometry.in.next_step
C          0.46917       -3.30671       -1.39629
C          0.70274       -4.46231       -2.15178
H          1.23112       -5.30206       -1.69537
C          0.34659       -4.52490       -3.50301
C          0.75131       -5.71503       -4.35712
H         -0.06932       -5.96562       -5.04933
H          0.90069       -6.59605       -3.71173
N          1.96658       -5.56087       -5.17221
C          3.24179       -5.45470       -4.44378
H          1.85677       -4.76724       -5.80808
H          4.03990       -5.58170       -5.19538
H          3.30939       -6.34182       -3.79274
C          3.51685       -4.22257       -3.60954
C          4.02158       -4.19564       -2.26061
C          4.36562       -5.18712       -1.32026
C          4.77398       -4.80044       -0.04696
H          4.30849       -6.24681       -1.57895
H          5.02750       -5.56247        0.69182
C          4.86795       -3.43812        0.31076
C          4.54169       -2.43358       -0.59487
H          5.18428       -3.16911        1.31948
H          4.59561       -1.37850       -0.32208
C          4.10471       -2.82610       -1.86462
N          3.66441       -2.06766       -2.92693
H          3.54811       -1.05609       -2.92521
C          3.31410       -2.90445       -3.96789
H          2.90249       -2.48541       -4.88193
C         -0.30810       -3.43129       -4.08421
C         -0.57207       -2.26859       -3.34713
H         -0.61471       -3.48565       -5.13437
C         -0.17027       -2.21845       -2.01004
H         -0.37929       -1.34322       -1.39981
C         -1.29298       -1.10881       -4.00753
N         -1.94707       -0.22605       -3.02777
H         -2.02722       -1.51169       -4.73483
H         -0.57906       -0.50528       -4.60018
H         -2.38818       -0.82095       -2.31717
C         -2.99224        0.65144       -3.60591
C         -3.94022        1.11583       -2.54301
H         -3.56257        0.11806       -4.39253
H         -2.50090        1.50678       -4.10104
C         -3.74826        2.14341       -1.54738
C         -2.74267        3.09762       -1.29590
H         -1.85982        3.16072       -1.93353
C         -2.88692        3.96086       -0.21276
C         -4.01790        3.89827        0.63164
H         -2.12232        4.70520        0.00258
H         -4.08947        4.59129        1.47107
C         -5.03603        2.97535        0.40468
C         -4.89002        2.11445       -0.68869
H         -5.91186        2.92816        1.05372
N         -5.73047        1.12436       -1.16101
C         -5.16034        0.53082       -2.26758
H         -6.61110        0.85084       -0.74053
H         -5.67067       -0.27717       -2.78429
C          0.89656       -3.19358        0.01568
C          1.47855       -2.00366        0.47442
H          1.65249       -1.19076       -0.23012
C          1.88984       -1.86134        1.80387
C          1.67809       -2.92479        2.68775
H          1.97055       -2.81532        3.73661
C          1.07284       -4.11386        2.26549
C          0.72699       -5.20678        3.26278
H          1.16151       -4.95015        4.24351
H          1.19693       -6.15488        2.95265
N         -0.69884       -5.49145        3.46940
C         -1.52858       -4.39851        4.00312
H         -1.10823       -5.85272        2.60622
H         -1.07601       -4.08184        4.95781
H         -2.49683       -4.85845        4.26743
C         -1.79415       -3.16982        3.16308
C         -1.56651       -1.86121        3.53852
H         -1.10537       -1.47807        4.44538
N         -1.99536       -0.98882        2.55488
C         -2.52811       -1.72385        1.51706
H         -2.02097        0.03481        2.61948
C         -3.12411       -1.29742        0.32393
C         -3.57796       -2.28131       -0.55391
H         -3.24185       -0.23642        0.09621
H         -4.06314       -1.98800       -1.48635
C         -3.43994       -3.65263       -0.25382
C         -2.87102       -4.06998        0.94522
H         -3.79206       -4.39422       -0.97223
H         -2.79310       -5.13633        1.16513
C         -2.40999       -3.10623        1.86269
C          0.71717       -4.24834        0.92103
H          0.23033       -5.16444        0.57619
C          2.51226       -0.57308        2.29145
N          1.51379        0.48285        2.60253
H          3.21642       -0.20169        1.53027
H          3.10776       -0.78176        3.19747
H          0.58188        0.07112        2.51339
C          1.57279        1.67983        1.74570
C          1.30195        1.49139        0.27402
H          2.55724        2.15424        1.88941
H          0.82972        2.38372        2.14591
C          2.23552        1.44151       -0.81891
C          3.63622        1.56080       -0.92306
H          4.24754        1.73629       -0.03503
C          4.23743        1.45443       -2.17386
C          3.46665        1.23174       -3.33853
H          5.32076        1.54481       -2.26273
H          3.96610        1.16752       -4.30692
C          2.07920        1.09922       -3.26994
C          1.47492        1.20347       -2.01063
H          1.48546        0.92540       -4.16920
N          0.14639        1.13326       -1.65348
C          0.05603        1.28236       -0.28723
H         -0.63792        0.72676       -2.22692
H         -0.91130        1.21002        0.19913
C          0.12616        5.36209        2.39076
H          1.07370        4.81043        2.58828
O          0.14088        5.93372        1.12188
C         -1.03450        3.79303        3.75680
H         -0.09202        3.22991        3.92022
O         -0.97956        4.45535        2.48499
C         -0.06785        6.48025        3.41530
H         -1.02909        6.97386        3.18326
O          1.01037        7.42057        3.40922
H          1.06419        7.77472        2.50301
C         -0.11956        5.87902        4.81742
H          0.86920        5.42979        5.03693
O         -0.43335        6.87066        5.80264
H          0.10291        7.65562        5.58510
C         -1.19413        4.78613        4.91846
H         -1.03252        4.23263        5.86597
O         -2.50182        5.35476        4.89653
H         -2.43624        6.16676        5.43623
C         -2.19339        2.80150        3.67127
H         -3.14522        3.35041        3.61861
H         -2.20502        2.17322        4.57345
O         -2.05271        1.92088        2.55070
H         -2.22928        2.45649        1.75154
C          0.70899        5.07480        0.09978
H          0.21264        4.09186        0.12349
H          1.77899        4.91826        0.32526
C          0.50067        5.74380       -1.24866
H          0.98294        6.73638       -1.24023
H         -0.57902        5.92255       -1.37756
C          1.02939        4.91219       -2.42784
H          0.64226        5.35605       -3.35942
H          0.60660        3.89496       -2.37552
C          2.55577        4.82191       -2.50958
H          3.00856        5.82325       -2.58523
H          2.86824        4.24112       -3.38808
H          2.98798        4.31898       -1.63380
