# Supplementary material for: Monosaccharide Binding to Synthetic Carbohydrate Receptor Microarrays
Source: J Phys Chem C Nanomater Interfaces. 2025 Nov 6;129(46):20797–808. doi: 10.1021/acs.jpcc.5c06186 (PMC12641478; doi:10.1021/acs.jpcc.5c06186)
Supplement: Supplementary file 2 [file jp5c06186_si_002.zip › aGlc1_SCR2.xyz]

256
aGlc/ratio_1-2/conf_0006/pbe_ts/geometry.in.next_step
C         -4.68640        0.77558        0.33452
C         -5.17485        2.00680       -0.11143
H         -6.08064        2.02349       -0.71937
C         -4.49514        3.19905        0.17517
C         -5.09897        4.50928       -0.26627
H         -5.31722        4.46235       -1.34894
H         -4.38774        5.33680       -0.10804
N         -6.34009        4.77848        0.50748
C         -7.40182        5.46991       -0.25409
H         -6.70074        3.86291        0.79238
H         -7.05339        6.48738       -0.49311
H         -8.25444        5.59004        0.43459
C         -7.85557        4.78713       -1.51729
C         -8.45829        3.48029       -1.64030
C         -8.79368        2.46064       -0.72571
C         -9.35335        1.27882       -1.19945
H         -8.60514        2.57671        0.34287
H         -9.59052        0.47625       -0.50078
C         -9.60620        1.09103       -2.57521
C         -9.29036        2.07852       -3.50930
H        -10.05455        0.15624       -2.91475
H         -9.48564        1.93278       -4.57335
C         -8.71034        3.25912       -3.02817
N         -8.27615        4.38185       -3.70628
H         -8.30440        4.50896       -4.71137
C         -7.75878        5.28902       -2.79864
H         -7.35980        6.24080       -3.13809
C         -3.31686        3.14577        0.92468
C         -2.83880        1.93269        1.43507
H         -2.78450        4.07230        1.15323
C         -3.52476        0.75486        1.12053
H         -3.15760       -0.20058        1.50264
C         -1.63927        1.86356        2.36593
N         -1.90062        1.44404        3.75386
H         -1.13077        2.84096        2.40172
H         -0.92174        1.13759        1.94976
H         -2.45540        0.58427        3.73748
C         -2.53967        2.43642        4.64277
C         -3.88285        2.96550        4.22016
H         -1.83581        3.27741        4.75588
H         -2.60710        1.95877        5.63420
C         -5.10689        2.21620        4.08694
C         -5.48579        0.89569        4.38870
H         -4.78238        0.20414        4.85828
C         -6.78113        0.47866        4.09366
C         -7.71528        1.35637        3.50563
H         -7.08506       -0.54171        4.32939
H         -8.72575        1.00124        3.29576
C         -7.37546        2.67727        3.21424
C         -6.07135        3.09219        3.50776
H         -8.11246        3.37141        2.80437
N         -5.47818        4.33302        3.34385
C         -4.15547        4.22922        3.74410
H         -5.79092        4.96370        2.59334
H         -3.48710        5.08058        3.64305
C         -5.35643       -0.49650       -0.03247
C         -4.66920       -1.43466       -0.80629
H         -3.68926       -1.17002       -1.19926
C         -5.24354       -2.65944       -1.15734
C         -6.52308       -2.94880       -0.68045
H         -6.96502       -3.92489       -0.90640
C         -7.22299       -2.04292        0.13084
C         -8.52844       -2.45018        0.79387
H         -9.27921       -2.71572        0.03015
H         -8.93165       -1.58022        1.34158
N         -8.46940       -3.57974        1.73212
C         -7.49273       -3.46712        2.83861
H         -8.29052       -4.44198        1.21336
H         -7.80651       -4.20469        3.59781
H         -7.63629       -2.47727        3.29942
C         -6.03088       -3.67147        2.52675
C         -4.99963       -2.76592        2.68837
H         -5.03933       -1.73433        3.02600
N         -3.79971       -3.32087        2.29203
C         -4.03266       -4.60176        1.83638
H         -2.88961       -2.84097        2.27229
C         -3.14357       -5.54367        1.30255
C         -3.67503       -6.76590        0.89301
H         -2.07748       -5.32633        1.21398
H         -3.01198       -7.51984        0.46509
C         -5.05123       -7.04983        1.02826
C         -5.92862       -6.11473        1.57236
H         -5.43011       -8.02172        0.70687
H         -6.98664       -6.36328        1.68699
C         -5.43117       -4.86142        1.98104
C         -6.64703       -0.80407        0.42118
H         -7.16685       -0.09700        1.07140
C         -4.46675       -3.68154       -1.98488
N         -3.51469       -3.21080       -2.99004
H         -5.18592       -4.35013       -2.48749
H         -3.91291       -4.32749       -1.28032
H         -2.80586       -2.60348       -2.57073
C         -4.08805       -2.56975       -4.18710
C         -4.76431       -1.23300       -4.01562
H         -4.80297       -3.28441       -4.62793
H         -3.26789       -2.47127       -4.91805
C         -4.12969        0.05445       -3.87850
C         -2.79400        0.49979       -3.91014
H         -1.97669       -0.20818       -4.05206
C         -2.52565        1.85422       -3.72890
C         -3.56523        2.78460       -3.51650
H         -1.49249        2.20652       -3.74944
H         -3.32219        3.83916       -3.37345
C         -4.89643        2.37703       -3.47298
C         -5.16171        1.01337       -3.63827
H         -5.70081        3.09287       -3.29824
N         -6.35918        0.32888       -3.62376
C         -6.11530       -1.01192       -3.84753
H         -7.26576        0.72654       -3.38919
H         -6.93288       -1.72711       -3.82832
C         -1.01970       -1.12949       -0.55862
H         -1.96203       -0.56622       -0.49263
O          0.05496       -0.26384       -0.26515
C          0.14654       -2.42111       -2.21912
H          1.07601       -1.85245       -2.02591
O         -0.99163       -1.59409       -1.91970
C         -1.05981       -2.33361        0.40618
H         -1.95712       -2.90065        0.10000
O         -1.28970       -1.95928        1.75431
H         -0.43324       -1.74218        2.26603
C          0.15406       -3.23809        0.15124
H          1.09337       -2.68158        0.33372
O          0.09178       -4.37258        1.01874
H          0.75384       -5.00102        0.67659
C          0.15428       -3.66073       -1.32083
H         -0.76475       -4.24989       -1.51900
O          1.31720       -4.46419       -1.54753
H          1.47221       -4.44548       -2.52086
C          0.06186       -2.77152       -3.71103
H         -0.09556       -1.84648       -4.29368
H         -0.80682       -3.42663       -3.88358
O          1.23051       -3.47127       -4.15076
H          1.94564       -2.78571       -4.31928
C         -0.05848        0.96366       -1.02577
H         -1.10405        1.31368       -0.96899
H          0.15594        0.75203       -2.08811
C          0.91483        1.99876       -0.49271
H          1.91810        1.55473       -0.44783
H          0.63321        2.26585        0.53692
C          0.94958        3.27247       -1.35027
H          1.10107        2.99166       -2.40743
H          1.84345        3.85331       -1.07032
C         -0.29660        4.15546       -1.21420
H         -1.21953        3.62212       -1.48299
H         -0.22639        5.04513       -1.85732
H         -0.41541        4.50385       -0.17629
C          4.38592        0.41992       -0.49343
C          4.95064        1.68514       -0.71738
H          5.52495        2.16597        0.07780
C          4.74480        2.36210       -1.92578
C          5.46043        3.66386       -2.17383
H          5.48079        4.24900       -1.23623
H          4.93672        4.26582       -2.93446
N          6.84237        3.37894       -2.64948
C          7.84485        4.35925       -2.16119
H          7.09253        2.46675       -2.25301
H          7.59737        5.34517       -2.58438
H          8.81440        4.06858       -2.59696
C          7.95393        4.45176       -0.66526
C          8.44475        3.42995        0.22923
C          8.99777        2.14699        0.04442
C          9.41004        1.42260        1.15861
H          9.11141        1.72135       -0.95432
H          9.85111        0.43357        1.02789
C          9.27250        1.94331        2.46287
C          8.71048        3.19814        2.68218
H          9.61207        1.35203        3.31407
H          8.60025        3.59833        3.69159
C          8.30556        3.92765        1.55904
N          7.74188        5.18703        1.46589
H          7.55856        5.80785        2.24581
C          7.53666        5.49703        0.13302
H          7.10900        6.45474       -0.15057
C          3.96061        1.76918       -2.91945
C          3.44315        0.48029       -2.75380
H          3.77349        2.31355       -3.84691
C          3.66462       -0.18105       -1.54150
H          3.24853       -1.17862       -1.37888
C          2.65351       -0.20068       -3.85219
N          3.22376       -1.48671       -4.34642
H          2.53669        0.47461       -4.71213
H          1.63634       -0.40280       -3.48280
H          3.77561       -1.88604       -3.57854
C          4.14163       -1.33435       -5.51577
C          5.35744       -0.49643       -5.24754
H          3.54934       -0.91100       -6.34023
H          4.42339       -2.35224       -5.82605
C          6.52707       -0.89844       -4.50700
C          7.00196       -2.12981       -4.01605
H          6.43962       -3.05297       -4.17578
C          8.22096       -2.16313       -3.33904
C          8.97321       -0.98760       -3.13059
H          8.59940       -3.11202       -2.95704
H          9.92347       -1.04858       -2.59808
C          8.53522        0.24313       -3.61787
C          7.31788        0.27238       -4.30716
H          9.13785        1.14556       -3.49767
N          6.68184        1.32727       -4.93694
C          5.49960        0.85645       -5.47906
H          6.81738        2.29581       -4.61909
H          4.82851        1.53635       -5.99676
C          4.47003       -0.23844        0.82467
C          3.37337       -0.97914        1.28363
H          2.47122       -1.01350        0.66826
C          3.38042       -1.58669        2.54125
C          4.54337       -1.51633        3.30993
H          4.56073       -2.00251        4.28945
C          5.66277       -0.79783        2.87043
C          6.92958       -0.75912        3.70949
H          6.68037       -0.36514        4.71047
H          7.63145       -0.04233        3.25933
N          7.64891       -2.02641        3.92111
C          8.33635       -2.59819        2.74335
H          7.00140       -2.72010        4.30205
H          8.77553       -3.55060        3.08415
H          9.18775       -1.93831        2.50323
C          7.51906       -2.80719        1.49699
C          7.66694       -2.12951        0.30395
H          8.41355       -1.39970        0.00522
N          6.63398       -2.44457       -0.55366
C          5.79100       -3.34532        0.06238
H          6.54310       -2.08690       -1.50039
C          4.59685       -3.92311       -0.38113
C          3.93888       -4.78970        0.48798
H          4.17704       -3.70734       -1.36511
H          3.01000       -5.24883        0.15153
C          4.45940       -5.07867        1.76625
C          5.64625       -4.49959        2.20581
H          3.91939       -5.76682        2.41889
H          6.03443       -4.73384        3.19933
C          6.33295       -3.61262        1.35620
C          5.59867       -0.12481        1.64852
H          6.46517        0.44876        1.31381
C          2.09151       -2.18577        3.05664
N          0.97408       -1.19542        3.07529
H          2.22465       -2.57713        4.07543
H          1.78134       -3.03750        2.43172
H          1.16859       -0.52270        2.32475
C          0.86557       -0.41581        4.34384
C          2.11703        0.30838        4.75749
H          0.56548       -1.11943        5.13581
H          0.02730        0.29069        4.21578
C          2.79698        1.35130        4.02938
C          2.51533        2.04431        2.84031
H          1.58697        1.85859        2.30219
C          3.44116        2.95680        2.34712
C          4.65749        3.19289        3.02193
H          3.23571        3.47906        1.41121
H          5.38204        3.88666        2.59271
C          4.96112        2.53708        4.21364
C          4.02070        1.62491        4.70647
H          5.91184        2.70603        4.72307
N          4.05872        0.80183        5.81720
C          2.91719        0.01608        5.84139
H          4.78640        0.79775        6.52167
H          2.77080       -0.71659        6.63032
